# Supplementary material for: 2-{2-[3-(1H-Benzimidazol-2-yl)quinolin-2-yl­oxy]eth­oxy}ethanol
Source: Acta Crystallogr Sect E Struct Rep Online. 2009 Jan 28;65(Pt 2):o401. doi: 10.1107/S1600536809002797 (PMC2968172; doi:10.1107/S1600536809002797)
Supplement: Supplementary file 1 [file e-65-0o401-sup1.cif]

##############################################################################
###                                                                        ###
###        Electronic paper (Acta Crystallographica Section E)             ###
###                                                                        ###
##############################################################################
#                                                                            #
# This CIF contains the data in a paper accepted for publication in Acta     #
# Crystallographica Section E. It conforms to the requirements of Notes      #
# for Authors for Section E, and has been peer reviewed under the auspices   #
# of the IUCr Commission on Journals.                                        #
#                                                                            #
# Full details of the Crystallographic Information File format               #
# are given in the paper "The Crystallographic Information File (CIF):       #
# a New Standard Archive File for Crystallography" by S. R. Hall, F. H.      #
# Allen and I. D. Brown [Acta Cryst. (1991), A47, 655-685].                  #
#                                                                            #
# The current version of the core CIF dictionary is obtainable from          #
# ftp://ftp.iucr.org/pub/cif_core.dic. The current version number is 2.4.    #
#                                                                            #
# Software is freely available for graphical display of the structure(s) in  #
# this CIF.  For information consult the CIF home page http://www.iucr.org/  #
# cif/home.html                                                              #
#                                                                            #
# This file may be used for bona fide research purposes within the           #
# scientific community so long as proper attribution is given to the journal # 
# article from which it was obtained.                                        #
#                                                                            #
##############################################################################
                                             
data_I
_audit_creation_method     SHELXL-97
_chemical_name_systematic
;
2-{2-[3-(1<i>H</i>-Benzimidazol-2-yl)quinolin-2-yloxy]ethoxy}ethanol
;
_chemical_name_common     ?
_chemical_formula_moiety     'C20 H19 N3 O3'
_chemical_formula_sum     'C20 H19 N3 O3'
_chemical_formula_iupac     'C20 H19 N3 O3'
_chemical_formula_weight     349.38
_chemical_melting_point     ?
_symmetry_cell_setting     monoclinic
_symmetry_space_group_name_H-M     'P 21/c'
_symmetry_space_group_name_Hall     '-P 2ybc'
loop_
    _symmetry_equiv_pos_as_xyz
    'x, y, z'
    '-x, y+1/2, -z+1/2'
    '-x, -y, -z'
    'x, -y-1/2, z-1/2'
_cell_length_a     11.9478(2)
_cell_length_b     13.13380(10)
_cell_length_c     12.4031(2)
_cell_angle_alpha     90.00
_cell_angle_beta     118.7440(10)
_cell_angle_gamma     90.00
_cell_volume     1706.47(4)
_cell_formula_units_Z     4
_cell_measurement_reflns_used     7839
_cell_measurement_theta_min     1.94
_cell_measurement_theta_max     27.50
_cell_measurement_temperature     200(2)
_exptl_crystal_description     polyhedron
_exptl_crystal_colour     colourless
_exptl_crystal_size_max     0.43
_exptl_crystal_size_mid     0.28
_exptl_crystal_size_min     0.18
_exptl_crystal_density_diffrn     1.360
_exptl_crystal_density_meas     ?
_exptl_crystal_density_method     'not measured'
_exptl_crystal_F_000     736
_exptl_absorpt_coefficient_mu     0.093
_exptl_absorpt_correction_type     multi-scan
_exptl_absorpt_process_details     '(<i>SADABS</i>; Sheldrick, 2008b)'
_exptl_absorpt_correction_T_min     0.9601
_exptl_absorpt_correction_T_max     0.9825
_exptl_special_details
;
;
_diffrn_ambient_temperature     200(2)
_diffrn_radiation_type     MoK\a
_diffrn_radiation_wavelength     0.71073
_diffrn_radiation_source     'fine-focus sealed tube'
_diffrn_radiation_monochromator     graphite
_diffrn_measurement_device_type     'Bruker SMART CCD'
_diffrn_measurement_method     \w
_diffrn_detector_area_resol_mean     ?
_diffrn_reflns_number     16400
_diffrn_reflns_av_R_equivalents     0.0507
_diffrn_reflns_av_sigmaI/netI     0.0413
_diffrn_reflns_theta_min     1.94
_diffrn_reflns_theta_max     27.50
_diffrn_reflns_theta_full     27.50
_diffrn_measured_fraction_theta_max     0.999
_diffrn_measured_fraction_theta_full     0.999
_diffrn_reflns_limit_h_min     -15
_diffrn_reflns_limit_h_max     15
_diffrn_reflns_limit_k_min     -16
_diffrn_reflns_limit_k_max     17
_diffrn_reflns_limit_l_min     -16
_diffrn_reflns_limit_l_max     16
_diffrn_standards_number     0
_diffrn_standards_interval_count     ?
_diffrn_standards_interval_time     ?
_diffrn_standards_decay_%     ?
_refine_special_details
;
Refinement of <i>F</i>^2^ against ALL reflections. The weighted <i>R</i>-factor
<i>wR</i> and goodness of fit <i>S</i> are based on <i>F</i>^2^, conventional
<i>R</i>-factors <i>R</i> are based on <i>F</i>, with <i>F</i> set to zero for
negative <i>F</i>^2^. The threshold expression of <i>F</i>^2^ >
\s(<i>F</i>^2^) is used only for calculating <i>R</i>-factors(gt) <i>etc</i>.
and is not relevant to the choice of reflections for refinement.
<i>R</i>-factors based on <i>F</i>^2^ are statistically about twice as large
as those based on <i>F</i>, and <i>R</i>- factors based on ALL data will be
even larger.
;
_reflns_number_total     3920
_reflns_number_gt     2890
_reflns_threshold_expression     I>2\s(I)
_refine_ls_structure_factor_coef     Fsqd
_refine_ls_matrix_type     full
_refine_ls_R_factor_all     0.0684
_refine_ls_R_factor_gt     0.0440
_refine_ls_wR_factor_gt     0.0984
_refine_ls_wR_factor_ref     0.1120
_refine_ls_goodness_of_fit_ref     1.024
_refine_ls_restrained_S_all     1.024
_refine_ls_number_reflns     3920
_refine_ls_number_parameters     243
_refine_ls_number_restraints     0
_refine_ls_hydrogen_treatment     mixed
_refine_ls_weighting_scheme     calc
_refine_ls_weighting_details
         'calc w=1/[\s^2^(Fo^2^)+(0.0424P)^2^+0.5312P] where P=(Fo^2^+2Fc^2^)/3'
_atom_sites_solution_hydrogens     geom
_atom_sites_solution_primary     direct
_atom_sites_solution_secondary     difmap
_refine_ls_shift/su_max     0.001
_refine_ls_shift/su_mean     0.000
_refine_diff_density_max     0.187
_refine_diff_density_min     -0.184
_refine_ls_extinction_method     none
_refine_ls_extinction_coef     ?
loop_
    _atom_type_symbol
    _atom_type_description
    _atom_type_scat_dispersion_real
    _atom_type_scat_dispersion_imag
    _atom_type_scat_source
    'C' 'C' 0.0033 0.0016
                         'International Tables Vol C Tables 4.2.6.8 and 6.1.1.4'
    'H' 'H' 0.0000 0.0000
                         'International Tables Vol C Tables 4.2.6.8 and 6.1.1.4'
    'N' 'N' 0.0061 0.0033
                         'International Tables Vol C Tables 4.2.6.8 and 6.1.1.4'
    'O' 'O' 0.0106 0.0060
                         'International Tables Vol C Tables 4.2.6.8 and 6.1.1.4'
_computing_data_collection     'SMART (Siemens, 1996)'
_computing_cell_refinement     'SAINT (Siemens, 1996)'
_computing_data_reduction     'SAINT (Siemens, 1996)'
_computing_structure_solution     'SHELXTL (Sheldrick, 2008a)'
_computing_structure_refinement     'SHELXTL ( Sheldrick, 2008a)'
_computing_molecular_graphics     'SHELXTL (Sheldrick, 2008a)'
_computing_publication_material     'SHELXTL (Sheldrick, 2008a)'
loop_
    _atom_site_type_symbol
    _atom_site_label
    _atom_site_fract_x
    _atom_site_fract_y
    _atom_site_fract_z
    _atom_site_U_iso_or_equiv
    _atom_site_adp_type
    _atom_site_calc_flag
    _atom_site_refinement_flags
    _atom_site_occupancy
    _atom_site_disorder_assembly
    _atom_site_disorder_group
    N N1 0.88443(12) 0.06208(10) 0.82383(11) 0.0329(3) Uani d . 1 . .
    C C2 0.76960(14) 0.02903(11) 0.79014(13) 0.0292(3) Uani d . 1 . .
    C C3 0.70017(13) 0.04708(11) 0.85560(13) 0.0280(3) Uani d . 1 . .
    C C4 0.76217(14) 0.10173(11) 0.96231(13) 0.0296(3) Uani d . 1 . .
    H H4 0.7203 0.1149 1.0094 0.036 Uiso calc R 1 . .
    C C5 0.88674(14) 0.13885(11) 1.00364(13) 0.0313(3) Uani d . 1 . .
    C C6 0.95367(16) 0.19686(13) 1.11232(15) 0.0390(4) Uani d . 1 . .
    H H6 0.9141 0.2129 1.1608 0.047 Uiso calc R 1 . .
    C C7 1.07435(17) 0.22987(14) 1.14778(16) 0.0453(4) Uani d . 1 . .
    H H7 1.1192 0.2679 1.2216 0.054 Uiso calc R 1 . .
    C C8 1.13282(17) 0.20803(14) 1.07591(17) 0.0452(4) Uani d . 1 . .
    H H8 1.2171 0.2315 1.1015 0.054 Uiso calc R 1 . .
    C C9 1.06998(16) 0.15334(13) 0.96934(16) 0.0401(4) Uani d . 1 . .
    H H9 1.1105 0.1396 0.9212 0.048 Uiso calc R 1 . .
    C C10 0.94551(14) 0.11733(11) 0.93079(14) 0.0315(3) Uani d . 1 . .
    C C12 0.56784(13) 0.01642(11) 0.81376(13) 0.0276(3) Uani d . 1 . .
    N N13 0.49537(12) 0.06596(9) 0.85027(11) 0.0306(3) Uani d . 1 . .
    N N14 0.50501(12) -0.06326(9) 0.73809(11) 0.0296(3) Uani d . 1 . .
    H H14 0.5367(18) -0.1089(15) 0.7031(17) 0.053(5) Uiso d . 1 . .
    C C21 0.37911(14) 0.01587(11) 0.79551(13) 0.0300(3) Uani d . 1 . .
    C C22 0.26652(15) 0.03860(13) 0.79847(15) 0.0376(4) Uani d . 1 . .
    H H22 0.2627 0.0936 0.8463 0.045 Uiso calc R 1 . .
    C C23 0.16163(16) -0.02100(14) 0.73012(16) 0.0427(4) Uani d . 1 . .
    H H23 0.0837 -0.0065 0.7302 0.051 Uiso calc R 1 . .
    C C24 0.16696(16) -0.10276(14) 0.66025(17) 0.0442(4) Uani d . 1 . .
    H H24 0.0926 -0.1427 0.6143 0.053 Uiso calc R 1 . .
    C C25 0.27764(16) -0.12678(13) 0.65644(15) 0.0395(4) Uani d . 1 . .
    H H25 0.2813 -0.1825 0.6093 0.047 Uiso calc R 1 . .
    C C26 0.38342(14) -0.06551(11) 0.72491(13) 0.0296(3) Uani d . 1 . .
    O O31 0.70752(10) -0.02559(8) 0.68516(9) 0.0339(3) Uani d . 1 . .
    C C32 0.77582(16) -0.04159(13) 0.61680(14) 0.0381(4) Uani d . 1 . .
    H H32A 0.8550 -0.0808 0.6669 0.046 Uiso calc R 1 . .
    H H32B 0.7993 0.0246 0.5951 0.046 Uiso calc R 1 . .
    C C33 0.68995(17) -0.09925(12) 0.50313(14) 0.0396(4) Uani d . 1 . .
    H H33A 0.6050 -0.0662 0.4615 0.048 Uiso calc R 1 . .
    H H33B 0.7258 -0.0988 0.4459 0.048 Uiso calc R 1 . .
    O O34 0.67706(11) -0.20130(8) 0.53374(10) 0.0383(3) Uani d . 1 . .
    C C35 0.56108(17) -0.24765(13) 0.44759(15) 0.0427(4) Uani d . 1 . .
    H H35A 0.5703 -0.3225 0.4563 0.051 Uiso calc R 1 . .
    H H35B 0.5436 -0.2298 0.3634 0.051 Uiso calc R 1 . .
    C C36 0.44979(17) -0.21515(14) 0.46430(17) 0.0470(4) Uani d . 1 . .
    H H36A 0.4319 -0.1422 0.4429 0.056 Uiso calc R 1 . .
    H H36B 0.3732 -0.2544 0.4074 0.056 Uiso calc R 1 . .
    O O37 0.47303(13) -0.23023(9) 0.58596(12) 0.0464(3) Uani d . 1 . .
    H H37 0.486(2) -0.300(2) 0.604(2) 0.077(7) Uiso d . 1 . .
loop_
    _atom_site_aniso_label
    _atom_site_aniso_U_11
    _atom_site_aniso_U_22
    _atom_site_aniso_U_33
    _atom_site_aniso_U_12
    _atom_site_aniso_U_13
    _atom_site_aniso_U_23
    N1 0.0349(7) 0.0330(7) 0.0346(7) 0.0019(5) 0.0197(6) 0.0033(5)
    C2 0.0315(8) 0.0271(7) 0.0299(7) 0.0032(6) 0.0157(6) 0.0034(6)
    C3 0.0296(8) 0.0261(7) 0.0301(7) 0.0030(6) 0.0158(6) 0.0042(6)
    C4 0.0307(8) 0.0295(8) 0.0315(7) 0.0029(6) 0.0173(6) 0.0029(6)
    C5 0.0325(8) 0.0282(8) 0.0320(8) 0.0028(6) 0.0145(6) 0.0048(6)
    C6 0.0402(9) 0.0388(9) 0.0379(9) -0.0041(7) 0.0187(7) -0.0019(7)
    C7 0.0440(10) 0.0421(10) 0.0424(9) -0.0114(8) 0.0148(8) -0.0034(8)
    C8 0.0362(9) 0.0430(10) 0.0527(11) -0.0087(8) 0.0183(8) 0.0033(8)
    C9 0.0367(9) 0.0393(9) 0.0490(10) -0.0004(7) 0.0243(8) 0.0067(8)
    C10 0.0312(8) 0.0280(8) 0.0354(8) 0.0025(6) 0.0160(7) 0.0058(6)
    C12 0.0308(8) 0.0264(7) 0.0261(7) 0.0022(6) 0.0142(6) 0.0038(6)
    N13 0.0304(7) 0.0323(7) 0.0318(6) -0.0010(5) 0.0170(5) -0.0026(5)
    N14 0.0334(7) 0.0249(6) 0.0337(7) 0.0006(5) 0.0187(6) -0.0003(5)
    C21 0.0309(8) 0.0309(8) 0.0289(7) -0.0010(6) 0.0150(6) 0.0021(6)
    C22 0.0351(9) 0.0420(9) 0.0395(8) 0.0011(7) 0.0210(7) -0.0023(7)
    C23 0.0332(9) 0.0493(10) 0.0499(10) -0.0028(8) 0.0235(8) 0.0006(8)
    C24 0.0368(9) 0.0440(10) 0.0502(10) -0.0104(8) 0.0196(8) -0.0047(8)
    C25 0.0434(9) 0.0322(8) 0.0438(9) -0.0060(7) 0.0217(8) -0.0053(7)
    C26 0.0322(8) 0.0275(7) 0.0310(7) 0.0004(6) 0.0167(6) 0.0041(6)
    O31 0.0359(6) 0.0396(6) 0.0318(5) 0.0000(5) 0.0207(5) -0.0043(5)
    C32 0.0433(9) 0.0443(9) 0.0367(8) 0.0026(7) 0.0272(7) 0.0004(7)
    C33 0.0553(10) 0.0382(9) 0.0331(8) 0.0045(8) 0.0274(8) 0.0049(7)
    O34 0.0460(7) 0.0355(6) 0.0343(6) 0.0061(5) 0.0199(5) 0.0039(5)
    C35 0.0560(11) 0.0388(9) 0.0333(8) 0.0006(8) 0.0214(8) -0.0013(7)
    C36 0.0478(10) 0.0397(10) 0.0505(11) 0.0007(8) 0.0213(9) 0.0065(8)
    O37 0.0656(8) 0.0295(6) 0.0596(8) -0.0021(6) 0.0425(7) -0.0045(6)
_geom_special_details
;
All e.s.d.'s (except the e.s.d. in the dihedral angle between two l.s. planes)
are estimated using the full covariance matrix. The cell e.s.d.'s are taken
into account individually in the estimation of e.s.d.'s in distances, angles
and torsion angles; correlations between e.s.d.'s in cell parameters are only
used when they are defined by crystal symmetry. An approximate (isotropic)
treatment of cell e.s.d.'s is used for estimating e.s.d.'s involving l.s.
planes.
;
loop_
    _geom_bond_atom_site_label_1
    _geom_bond_atom_site_label_2
    _geom_bond_site_symmetry_2
    _geom_bond_distance
    _geom_bond_publ_flag
    N1 C2 . 1.3015(19) ?
    N1 C10 . 1.374(2) ?
    C2 O31 . 1.3532(17) ?
    C2 C3 . 1.432(2) ?
    C3 C4 . 1.368(2) ?
    C3 C12 . 1.464(2) ?
    C4 C5 . 1.408(2) ?
    C4 H4 . 0.9500 ?
    C5 C10 . 1.414(2) ?
    C5 C6 . 1.414(2) ?
    C6 C7 . 1.360(2) ?
    C6 H6 . 0.9500 ?
    C7 C8 . 1.401(3) ?
    C7 H7 . 0.9500 ?
    C8 C9 . 1.368(2) ?
    C8 H8 . 0.9500 ?
    C9 C10 . 1.407(2) ?
    C9 H9 . 0.9500 ?
    C12 N13 . 1.3248(18) ?
    C12 N14 . 1.3646(19) ?
    N13 C21 . 1.3843(19) ?
    N14 C26 . 1.3818(19) ?
    N14 H14 . 0.92(2) ?
    C21 C22 . 1.396(2) ?
    C21 C26 . 1.398(2) ?
    C22 C23 . 1.371(2) ?
    C22 H22 . 0.9500 ?
    C23 C24 . 1.400(3) ?
    C23 H23 . 0.9500 ?
    C24 C25 . 1.382(2) ?
    C24 H24 . 0.9500 ?
    C25 C26 . 1.391(2) ?
    C25 H25 . 0.9500 ?
    O31 C32 . 1.4472(18) ?
    C32 C33 . 1.491(2) ?
    C32 H32A . 0.9900 ?
    C32 H32B . 0.9900 ?
    C33 O34 . 1.4215(19) ?
    C33 H33A . 0.9900 ?
    C33 H33B . 0.9900 ?
    O34 C35 . 1.417(2) ?
    C35 C36 . 1.503(3) ?
    C35 H35A . 0.9900 ?
    C35 H35B . 0.9900 ?
    C36 O37 . 1.411(2) ?
    C36 H36A . 0.9900 ?
    C36 H36B . 0.9900 ?
    O37 H37 . 0.94(3) ?
loop_
    _geom_angle_atom_site_label_1
    _geom_angle_atom_site_label_2
    _geom_angle_atom_site_label_3
    _geom_angle_site_symmetry_1
    _geom_angle_site_symmetry_3
    _geom_angle
    _geom_angle_publ_flag
    C2 N1 C10 . . 118.33(13) ?
    N1 C2 O31 . . 119.41(13) ?
    N1 C2 C3 . . 124.84(14) ?
    O31 C2 C3 . . 115.75(13) ?
    C4 C3 C2 . . 116.32(13) ?
    C4 C3 C12 . . 118.51(13) ?
    C2 C3 C12 . . 125.09(13) ?
    C3 C4 C5 . . 121.31(14) ?
    C3 C4 H4 . . 119.3 ?
    C5 C4 H4 . . 119.3 ?
    C4 C5 C10 . . 117.46(14) ?
    C4 C5 C6 . . 123.21(14) ?
    C10 C5 C6 . . 119.33(14) ?
    C7 C6 C5 . . 120.36(16) ?
    C7 C6 H6 . . 119.8 ?
    C5 C6 H6 . . 119.8 ?
    C6 C7 C8 . . 120.28(16) ?
    C6 C7 H7 . . 119.9 ?
    C8 C7 H7 . . 119.9 ?
    C9 C8 C7 . . 120.81(16) ?
    C9 C8 H8 . . 119.6 ?
    C7 C8 H8 . . 119.6 ?
    C8 C9 C10 . . 120.26(16) ?
    C8 C9 H9 . . 119.9 ?
    C10 C9 H9 . . 119.9 ?
    N1 C10 C9 . . 119.30(14) ?
    N1 C10 C5 . . 121.74(13) ?
    C9 C10 C5 . . 118.95(15) ?
    N13 C12 N14 . . 112.21(13) ?
    N13 C12 C3 . . 121.05(13) ?
    N14 C12 C3 . . 126.73(13) ?
    C12 N13 C21 . . 105.40(12) ?
    C12 N14 C26 . . 107.28(12) ?
    C12 N14 H14 . . 127.4(12) ?
    C26 N14 H14 . . 125.3(12) ?
    N13 C21 C22 . . 129.64(14) ?
    N13 C21 C26 . . 109.88(13) ?
    C22 C21 C26 . . 120.41(14) ?
    C23 C22 C21 . . 117.88(15) ?
    C23 C22 H22 . . 121.1 ?
    C21 C22 H22 . . 121.1 ?
    C22 C23 C24 . . 121.35(16) ?
    C22 C23 H23 . . 119.3 ?
    C24 C23 H23 . . 119.3 ?
    C25 C24 C23 . . 121.67(16) ?
    C25 C24 H24 . . 119.2 ?
    C23 C24 H24 . . 119.2 ?
    C24 C25 C26 . . 116.78(15) ?
    C24 C25 H25 . . 121.6 ?
    C26 C25 H25 . . 121.6 ?
    N14 C26 C25 . . 132.82(14) ?
    N14 C26 C21 . . 105.24(13) ?
    C25 C26 C21 . . 121.90(14) ?
    C2 O31 C32 . . 115.99(12) ?
    O31 C32 C33 . . 107.60(13) ?
    O31 C32 H32A . . 110.2 ?
    C33 C32 H32A . . 110.2 ?
    O31 C32 H32B . . 110.2 ?
    C33 C32 H32B . . 110.2 ?
    H32A C32 H32B . . 108.5 ?
    O34 C33 C32 . . 109.88(13) ?
    O34 C33 H33A . . 109.7 ?
    C32 C33 H33A . . 109.7 ?
    O34 C33 H33B . . 109.7 ?
    C32 C33 H33B . . 109.7 ?
    H33A C33 H33B . . 108.2 ?
    C35 O34 C33 . . 113.32(12) ?
    O34 C35 C36 . . 112.53(14) ?
    O34 C35 H35A . . 109.1 ?
    C36 C35 H35A . . 109.1 ?
    O34 C35 H35B . . 109.1 ?
    C36 C35 H35B . . 109.1 ?
    H35A C35 H35B . . 107.8 ?
    O37 C36 C35 . . 112.06(15) ?
    O37 C36 H36A . . 109.2 ?
    C35 C36 H36A . . 109.2 ?
    O37 C36 H36B . . 109.2 ?
    C35 C36 H36B . . 109.2 ?
    H36A C36 H36B . . 107.9 ?
    C36 O37 H37 . . 108.8(14) ?
loop_
    _geom_torsion_atom_site_label_1
    _geom_torsion_atom_site_label_2
    _geom_torsion_atom_site_label_3
    _geom_torsion_atom_site_label_4
    _geom_torsion_site_symmetry_1
    _geom_torsion_site_symmetry_2
    _geom_torsion_site_symmetry_3
    _geom_torsion_site_symmetry_4
    _geom_torsion
    _geom_torsion_publ_flag
    C10 N1 C2 O31 . . . . -179.98(13) ?
    C10 N1 C2 C3 . . . . 0.9(2) ?
    N1 C2 C3 C4 . . . . -1.2(2) ?
    O31 C2 C3 C4 . . . . 179.63(13) ?
    N1 C2 C3 C12 . . . . 175.39(14) ?
    O31 C2 C3 C12 . . . . -3.7(2) ?
    C2 C3 C4 C5 . . . . 0.8(2) ?
    C12 C3 C4 C5 . . . . -176.08(13) ?
    C3 C4 C5 C10 . . . . -0.1(2) ?
    C3 C4 C5 C6 . . . . 179.06(14) ?
    C4 C5 C6 C7 . . . . 179.50(15) ?
    C10 C5 C6 C7 . . . . -1.3(2) ?
    C5 C6 C7 C8 . . . . 1.0(3) ?
    C6 C7 C8 C9 . . . . 0.0(3) ?
    C7 C8 C9 C10 . . . . -0.6(3) ?
    C2 N1 C10 C9 . . . . 179.66(14) ?
    C2 N1 C10 C5 . . . . -0.2(2) ?
    C8 C9 C10 N1 . . . . -179.64(15) ?
    C8 C9 C10 C5 . . . . 0.2(2) ?
    C4 C5 C10 N1 . . . . -0.2(2) ?
    C6 C5 C10 N1 . . . . -179.44(14) ?
    C4 C5 C10 C9 . . . . 179.96(14) ?
    C6 C5 C10 C9 . . . . 0.7(2) ?
    C4 C3 C12 N13 . . . . 22.5(2) ?
    C2 C3 C12 N13 . . . . -154.07(14) ?
    C4 C3 C12 N14 . . . . -156.31(14) ?
    C2 C3 C12 N14 . . . . 27.1(2) ?
    N14 C12 N13 C21 . . . . 0.02(16) ?
    C3 C12 N13 C21 . . . . -178.94(12) ?
    N13 C12 N14 C26 . . . . -0.11(16) ?
    C3 C12 N14 C26 . . . . 178.78(13) ?
    C12 N13 C21 C22 . . . . -176.95(16) ?
    C12 N13 C21 C26 . . . . 0.07(16) ?
    N13 C21 C22 C23 . . . . 176.58(15) ?
    C26 C21 C22 C23 . . . . -0.2(2) ?
    C21 C22 C23 C24 . . . . 0.6(3) ?
    C22 C23 C24 C25 . . . . -0.3(3) ?
    C23 C24 C25 C26 . . . . -0.3(3) ?
    C12 N14 C26 C25 . . . . 177.47(16) ?
    C12 N14 C26 C21 . . . . 0.15(15) ?
    C24 C25 C26 N14 . . . . -176.25(16) ?
    C24 C25 C26 C21 . . . . 0.7(2) ?
    N13 C21 C26 N14 . . . . -0.14(16) ?
    C22 C21 C26 N14 . . . . 177.20(13) ?
    N13 C21 C26 C25 . . . . -177.82(14) ?
    C22 C21 C26 C25 . . . . -0.5(2) ?
    N1 C2 O31 C32 . . . . -0.87(19) ?
    C3 C2 O31 C32 . . . . 178.30(13) ?
    C2 O31 C32 C33 . . . . -177.84(12) ?
    O31 C32 C33 O34 . . . . -71.36(16) ?
    C32 C33 O34 C35 . . . . 153.87(13) ?
    C33 O34 C35 C36 . . . . -78.72(17) ?
    O34 C35 C36 O37 . . . . -53.58(19) ?
loop_
    _geom_hbond_atom_site_label_D
    _geom_hbond_atom_site_label_H
    _geom_hbond_atom_site_label_A
    _geom_hbond_site_symmetry_A
    _geom_hbond_distance_DH
    _geom_hbond_distance_HA
    _geom_hbond_distance_DA
    _geom_hbond_angle_DHA
    N14 H14 O37 1_555 0.92(2) 2.04(2) 2.797(2) 138.3(19)
    O37 H37 N13 2_646 0.94(3) 1.83(3) 2.765(2) 175(2)
data_global
_journal_date_recd_electronic     2008-12-16
_journal_date_accepted     2009-01-22
_journal_name_full     'Acta Crystallographica, Section E'
_journal_year     2009
_journal_volume     65
_journal_issue      2
_journal_page_first     o401
_journal_page_last     o401
_journal_paper_category     QO
_journal_coeditor_code     FJ2184
_publ_contact_author_name     'Hashmi, A. Stephen K.'
_publ_contact_author_address
;
        Organisch-Chemisches Institut
        Universit\"at Heidelberg
        Im Neuenheimer Feld 270
        D-69120 Heidelberg
        Germany
;
_publ_contact_author_email     hashmi@hashmi.de
_publ_contact_author_fax     '049 6221 54- 4205'
_publ_contact_author_phone     '049 6221 54- 8413'
_publ_section_title
;
2-{2-[3-(1<i>H</i>-Benzimidazol-2-yl)quinolin-2-yloxy]ethoxy}ethanol
;
loop_
    _publ_author_name
    _publ_author_footnote
    _publ_author_address
    'Rominger, Frank' .
;
Organisch-Chemisches Institut
Universit\"at Heidelberg
Im Neuenheimer Feld 270
69120 Heidelberg
Germany
;
    'Mahalingam, Malathi' .
;
Department of Chemistry
Bharathiar University
Coimbatore 641 046
India
;
    'Palathurai Subramaniam, Mohan' .
;
Department of Chemistry
Bharathiar University
Coimbatore 641 046
India
;
    'Ramamurthi Dondeti, Tanuja' .
;
Organisch-Chemisches Institut
Universit\"at Heidelberg
Im Neuenheimer Feld 270
69120 Heidelberg
Germany
;
    'Hashmi, A. Stephen K.' .
;
Organisch-Chemisches Institut
Universit\"at Heidelberg
Im Neuenheimer Feld 270
69120 Heidelberg
Germany
;
_publ_section_synopsis     .
