# Supplementary material for: 2-{2-[3-(1H-Benzimidazol-2-yl)quinolin-2-yl­oxy]eth­oxy}ethanol
Source: Acta Crystallogr Sect E Struct Rep Online. 2009 Jan 28;65(Pt 2):o401. doi: 10.1107/S1600536809002797 (PMC2968172; doi:10.1107/S1600536809002797)
Supplement: Supplementary file 2 [file e-65-0o401-Isup2.hkl]

# 
# h,k,l, Fc-squared, Fo-squared, sigma(Fo-squared) and status flag 
# 
data_I
_shelx_title ' tan11 in P2(1)/c' 
_shelx_refln_list_code          4 
_shelx_F_calc_maximum      204.44 
_exptl_crystal_F_000       736.00 
_reflns_d_resolution_high  0.7695 
 
loop_ 
 _symmetry_equiv_pos_as_xyz 
 'x, y, z' 
 '-x, y+1/2, -z+1/2' 
 '-x, -y, -z' 
 'x, -y-1/2, z-1/2' 
 
_cell_length_a    11.9478 
_cell_length_b    13.1338 
_cell_length_c    12.4031 
_cell_angle_alpha  90.000 
_cell_angle_beta  118.744 
_cell_angle_gamma  90.000 
 
_shelx_F_squared_multiplier     1.000 
 
loop_ 
 _refln_index_h 
 _refln_index_k 
 _refln_index_l 
 _refln_F_squared_calc 
 _refln_F_squared_meas 
 _refln_F_squared_sigma 
 _refln_observed_status 
   1   0   0     3923.51     3654.34     92.78 o 
   2   0   0       32.61       31.60      2.71 o 
   3   0   0     2297.48     2199.24    121.71 o 
   4   0   0     1260.78     1179.55     36.01 o 
   5   0   0     8505.85     8456.79    443.15 o 
   6   0   0      259.61      317.63     11.24 o 
   7   0   0        3.60       -0.92      1.63 o 
   8   0   0        0.01        1.82      2.80 o 
   9   0   0      274.55      264.59     11.28 o 
  10   0   0        2.50        1.79      3.89 o 
  11   0   0      180.13      155.04     10.11 o 
  12   0   0       30.23       22.74      5.65 o 
  13   0   0       25.57       25.79      6.66 o 
   1   1   0        0.15       -0.41      0.41 o 
   2   1   0      272.98      274.33      6.15 o 
   3   1   0       47.38       58.12      3.34 o 
   4   1   0      901.03      812.17     17.86 o 
   5   1   0      726.83      660.54     16.43 o 
   6   1   0       20.40       18.37      1.63 o 
   7   1   0        1.85        2.85      1.26 o 
   8   1   0       32.02       30.99      2.26 o 
   9   1   0      230.89      236.08      7.04 o 
  10   1   0       29.86       38.49      2.87 o 
  11   1   0       51.74       50.03      4.69 o 
  12   1   0       21.23       19.84      4.77 o 
  13   1   0        0.05       -0.60      5.15 o 
   0   2   0     6737.78     6366.58    144.77 o 
   1   2   0     1113.34     1098.46     27.52 o 
   2   2   0    14644.62    13312.93    274.69 o 
   3   2   0        3.19        2.66      0.78 o 
   4   2   0      606.47      575.13     18.15 o 
   5   2   0      120.10      121.49      4.07 o 
   6   2   0        0.03        2.00      1.02 o 
   7   2   0       29.84       28.92      2.04 o 
   8   2   0      770.41      861.40     32.51 o 
   9   2   0      395.65      429.94     14.01 o 
  10   2   0      306.53      286.83      8.36 o 
  11   2   0       17.08       13.99      3.05 o 
  12   2   0        0.38       -0.48      3.08 o 
  13   2   0        5.23        9.86      7.93 o 
   1   3   0     5439.04     5608.07    108.19 o 
   2   3   0     3780.09     3428.57     94.16 o 
   3   3   0     1052.42     1134.65     39.46 o 
   4   3   0       33.54       30.89      1.83 o 
   5   3   0      652.64      621.82     22.90 o 
   6   3   0       16.92       14.67      2.05 o 
   7   3   0      383.14      385.75     10.75 o 
   8   3   0       48.62       37.89      2.71 o 
   9   3   0       28.49       31.13      2.58 o 
  10   3   0      111.72      114.62      4.62 o 
  11   3   0       51.76       63.87      4.69 o 
  12   3   0        0.15       -1.28      5.28 o 
  13   3   0        3.97       -1.38      5.72 o 
   0   4   0     5593.51     5750.99    289.62 o 
   1   4   0     6249.19     6129.62    127.69 o 
   2   4   0      393.62      371.80      9.37 o 
   3   4   0      346.86      343.76     10.20 o 
   4   4   0       24.78       20.40      1.55 o 
   5   4   0      104.63      132.11      5.55 o 
   6   4   0        0.02        1.21      1.32 o 
   7   4   0       90.53       98.41      4.21 o 
   8   4   0       34.45       28.66      2.50 o 
   9   4   0       61.17       66.03      3.68 o 
  10   4   0        5.24       11.67      2.46 o 
  11   4   0        6.22       10.04      3.83 o 
  12   4   0       13.41       20.72     10.05 o 
  13   4   0       29.55       29.73      7.25 o 
   1   5   0      455.79      422.11     11.57 o 
   2   5   0        0.17       -0.05      1.45 o 
   3   5   0      608.30      581.85     13.16 o 
   4   5   0      350.90      399.36     13.62 o 
   5   5   0      281.63      286.57      8.22 o 
   6   5   0       15.58       17.22      2.03 o 
   7   5   0       32.75       32.78      2.45 o 
   8   5   0       32.24       23.58      2.51 o 
   9   5   0        3.68        0.47      1.82 o 
  10   5   0        9.12        4.90      3.02 o 
  11   5   0        2.16        9.09      6.77 o 
  12   5   0       29.81       41.08      7.66 o 
  13   5   0        1.55       -2.33     12.76 o 
   0   6   0     1912.16     1960.54     65.14 o 
   1   6   0     1560.74     1603.52     58.08 o 
   2   6   0      980.66      898.03     24.17 o 
   3   6   0     1389.57     1451.00     46.78 o 
   4   6   0      439.27      558.57     14.04 o 
   5   6   0      318.98      298.13      9.38 o 
   6   6   0      174.16      197.17      6.80 o 
   7   6   0      136.27      117.82      5.04 o 
   8   6   0      149.62      119.25      5.82 o 
   9   6   0        8.54        9.14      2.85 o 
  10   6   0       17.75       16.81      3.82 o 
  11   6   0       19.83       24.31      7.15 o 
  12   6   0       14.44       28.74      7.05 o 
   1   7   0      527.00      506.39     12.94 o 
   2   7   0        4.97        3.04      1.14 o 
   3   7   0      581.70      553.57     14.00 o 
   4   7   0       95.90      106.36      3.60 o 
   5   7   0       32.21       36.43      2.12 o 
   6   7   0        3.13        5.65      1.60 o 
   7   7   0       23.46       20.46      2.32 o 
   8   7   0        2.13        3.54      1.86 o 
   9   7   0       90.26       84.16      7.50 o 
  10   7   0      139.33      160.73     13.53 o 
  11   7   0        1.04       -3.48      3.48 o 
  12   7   0        4.18       -5.80      7.35 o 
   0   8   0        0.87       -0.77      1.86 o 
   1   8   0      150.99      155.67      4.60 o 
   2   8   0       22.24       22.39      2.11 o 
   3   8   0        5.65        2.74      2.28 o 
   4   8   0       22.17       21.14      2.66 o 
   5   8   0      257.51      258.62     14.02 o 
   6   8   0      492.77      490.52     17.31 o 
   7   8   0      118.09      117.96      5.62 o 
   8   8   0      279.82      256.30     11.38 o 
   9   8   0        7.66        3.58      2.43 o 
  10   8   0      153.84      188.21     12.58 o 
  11   8   0      126.67      153.15     11.60 o 
  12   8   0        0.33        1.93      8.51 o 
   1   9   0       30.40       32.65      2.16 o 
   2   9   0        5.59        3.22      1.41 o 
   3   9   0       36.56       31.87      2.11 o 
   4   9   0       11.49       13.80      2.27 o 
   5   9   0      226.28      225.41      8.31 o 
   6   9   0      294.18      279.20      9.76 o 
   7   9   0       62.89       50.98      4.90 o 
   8   9   0       21.63       17.49      4.35 o 
   9   9   0        2.95        0.03      2.67 o 
  10   9   0      112.82       98.93      9.43 o 
  11   9   0        0.37        9.47      5.74 o 
   0  10   0       25.63       21.25      4.07 o 
   1  10   0       56.64       55.48      2.80 o 
   2  10   0      183.87      178.00      5.45 o 
   3  10   0      205.46      189.98      6.65 o 
   4  10   0       66.90       64.51      4.02 o 
   5  10   0      179.60      183.90     13.39 o 
   6  10   0       80.16       84.39      5.17 o 
   7  10   0       50.36       43.42      4.20 o 
   8  10   0      104.81      104.53      7.12 o 
   9  10   0        3.53        1.91      2.43 o 
  10  10   0      180.16      201.27     13.67 o 
  11  10   0        7.13       16.31      7.24 o 
   1  11   0       17.73       14.76      2.09 o 
   2  11   0      280.52      279.15      8.87 o 
   3  11   0       49.88       53.16      3.61 o 
   4  11   0      302.45      315.95     10.67 o 
   5  11   0      999.25     1095.40     36.36 o 
   6  11   0      100.11      112.92      8.48 o 
   7  11   0      160.95      154.35      8.61 o 
   8  11   0        0.29       -0.57      3.18 o 
   9  11   0        0.79       -1.39      3.61 o 
  10  11   0        1.98       14.31      6.84 o 
   0  12   0      633.83      697.52     23.58 o 
   1  12   0       92.33       88.38      4.55 o 
   2  12   0      337.77      369.93     14.24 o 
   3  12   0       52.35       58.38      4.02 o 
   4  12   0       60.34       51.38      4.50 o 
   5  12   0      125.18      123.71      6.69 o 
   6  12   0        2.25       -2.70      3.03 o 
   7  12   0       17.81       19.12      4.18 o 
   8  12   0        2.73        6.02      3.86 o 
   9  12   0        2.34        0.43      3.41 o 
   1  13   0       36.56       37.50      4.49 o 
   2  13   0      132.39      135.76      6.03 o 
   3  13   0       94.59      100.28      6.80 o 
   4  13   0      199.38      185.68      9.79 o 
   5  13   0        1.30        5.60      3.67 o 
   6  13   0       55.11       55.39      5.19 o 
   7  13   0       10.32       12.19      4.26 o 
   8  13   0       21.18       35.47      6.14 o 
   0  14   0        2.14        5.24      4.78 o 
   1  14   0       26.15       25.13      4.12 o 
   2  14   0      544.90      540.65     20.90 o 
   3  14   0       75.81       71.86      6.61 o 
   4  14   0      189.89      206.50     10.70 o 
   5  14   0      107.07      103.49      6.66 o 
   6  14   0       26.02       33.03      5.16 o 
   7  14   0       18.73       23.64      5.11 o 
   1  15   0       30.37       28.03      5.10 o 
   2  15   0        9.74       12.08      7.31 o 
   3  15   0        0.98       -0.04      4.46 o 
   4  15   0      340.86      369.71     15.94 o 
   5  15   0       20.30       19.94      4.80 o 
   6  15   0       22.54       21.79      5.14 o 
   0  16   0        0.03        9.28      8.89 o 
   1  16   0       23.25       25.96      5.72 o 
   2  16   0      171.51      185.33     11.09 o 
   3  16   0        0.43        8.35      5.07 o 
   4  16   0        3.62       12.78      6.40 o 
   1  17   0        1.98        5.03     10.05 o 
 -14   1   1        1.66        1.63      6.27 o 
 -13   1   1      140.27      144.15      7.37 o 
 -12   1   1       12.80        6.90      2.71 o 
 -11   1   1        0.10        0.00      2.21 o 
 -10   1   1      634.05      600.75     14.86 o 
  -9   1   1      234.45      199.94      6.17 o 
  -8   1   1       43.24       35.84      2.49 o 
  -7   1   1       74.05       69.72      2.87 o 
  -6   1   1     2939.11     3117.41     72.50 o 
  -5   1   1      493.85      466.81     10.80 o 
  -4   1   1       79.67       91.74      3.05 o 
  -3   1   1     1699.06     1625.65     34.46 o 
  -2   1   1     3862.73     3732.82     72.12 o 
  -1   1   1     3479.07     3293.22     55.99 o 
   0   1   1     1616.85     1579.86     26.50 o 
   1   1   1      810.00      764.26     12.59 o 
   2   1   1     1544.36     1459.51     39.34 o 
   3   1   1       28.86       30.66      2.05 o 
   4   1   1      195.90      203.64      7.51 o 
   5   1   1     1604.06     1927.94     50.50 o 
   6   1   1       10.72       15.45      2.01 o 
   7   1   1      228.80      203.78      6.72 o 
   8   1   1      743.35      729.24     18.88 o 
   9   1   1      140.59      121.03      5.19 o 
  10   1   1      728.80      701.81     21.12 o 
  11   1   1       75.91       77.38      6.75 o 
  12   1   1        4.01        2.54      4.46 o 
  13   1   1        6.81       -3.90      5.19 o 
 -13   2   1        9.95        9.67      8.89 o 
 -12   2   1       11.97       12.60      2.98 o 
 -11   2   1       80.09       77.26      4.04 o 
 -10   2   1      422.11      383.58     10.27 o 
  -9   2   1      251.14      283.83     11.37 o 
  -8   2   1       72.69       75.56      3.56 o 
  -7   2   1       18.83       16.81      2.03 o 
  -6   2   1      398.50      405.87     15.11 o 
  -5   2   1       54.58       64.96      2.42 o 
  -4   2   1     1483.83     1380.79     40.72 o 
  -3   2   1      893.10      813.51     16.13 o 
  -2   2   1      278.43      263.18      5.84 o 
  -1   2   1     2060.93     1932.95     37.40 o 
   0   2   1     1016.78      916.75     18.20 o 
   1   2   1     3178.61     3003.97     81.10 o 
   2   2   1        9.44       14.77      0.97 o 
   3   2   1      236.41      234.07      6.36 o 
   4   2   1     1558.20     1618.60     60.47 o 
   5   2   1       11.38       16.31      1.64 o 
   6   2   1      180.55      179.18      7.06 o 
   7   2   1       12.53        9.24      1.59 o 
   8   2   1        7.77        5.08      1.70 o 
   9   2   1      101.05       90.48      4.41 o 
  10   2   1      245.88      250.39      8.47 o 
  11   2   1        3.31        3.42      3.14 o 
  12   2   1       17.97       33.28      5.92 o 
  13   2   1        3.44        1.45     11.21 o 
 -13   3   1       20.75       22.86      8.89 o 
 -12   3   1       23.60       21.33      4.53 o 
 -11   3   1      105.89      105.20      6.40 o 
 -10   3   1      251.97      217.84      7.51 o 
  -9   3   1       31.31       25.70      2.64 o 
  -8   3   1       55.68       53.94      3.17 o 
  -7   3   1      499.95      491.36     13.13 o 
  -6   3   1        9.27        8.97      2.09 o 
  -5   3   1     1044.32     1135.76     24.77 o 
  -4   3   1      696.86      736.86     17.73 o 
  -3   3   1      278.73      287.76      8.17 o 
  -2   3   1      387.66      371.33     11.44 o 
  -1   3   1     4676.52     4609.02     83.13 o 
   0   3   1      161.59      164.30      4.44 o 
   1   3   1    16133.79    15067.10    313.79 o 
   2   3   1      249.67      265.76      6.36 o 
   3   3   1     1481.05     1401.67     33.05 o 
   4   3   1        3.26        2.93      1.08 o 
   5   3   1     1036.74     1024.36     24.85 o 
   6   3   1     1267.44     1336.29     30.31 o 
   7   3   1       40.08       47.43      2.76 o 
   8   3   1        4.80        7.19      1.95 o 
   9   3   1      204.89      229.58      7.35 o 
  10   3   1       47.07       39.97      3.80 o 
  11   3   1        1.88        0.18      3.78 o 
  12   3   1        3.64       12.01      5.47 o 
 -13   4   1        1.21       -4.64      7.73 o 
 -12   4   1        2.81       -3.62      3.62 o 
 -11   4   1       26.40       29.51      4.71 o 
 -10   4   1       18.54       11.54      2.47 o 
  -9   4   1      140.23      125.01      5.03 o 
  -8   4   1       69.77       68.55      3.41 o 
  -7   4   1      134.20      159.58      4.89 o 
  -6   4   1        0.08       -1.02      1.02 o 
  -5   4   1     2391.60     2437.39     89.49 o 
  -4   4   1      377.69      399.51     16.67 o 
  -3   4   1       39.25       40.54      1.96 o 
  -2   4   1      243.94      229.25      5.37 o 
  -1   4   1      215.86      225.53      5.36 o 
   0   4   1     1616.11     1713.77     51.86 o 
   1   4   1     3734.78     3578.81     82.64 o 
   2   4   1      137.13      122.43      3.40 o 
   3   4   1      181.11      196.04      5.17 o 
   4   4   1       41.45       27.90      1.87 o 
   5   4   1        2.68        3.99      1.77 o 
   6   4   1      921.69      959.81     23.77 o 
   7   4   1       30.62       31.30      2.40 o 
   8   4   1       10.96       10.25      2.13 o 
   9   4   1       53.53       61.15      3.93 o 
  10   4   1        0.10       -1.08      3.85 o 
  11   4   1        5.87       -0.30      3.52 o 
  12   4   1       37.90       38.46      7.42 o 
 -13   5   1        8.79       -3.81      4.51 o 
 -12   5   1        0.01       -0.39      4.62 o 
 -11   5   1        0.61       -1.75      3.85 o 
 -10   5   1       33.11       27.59      4.17 o 
  -9   5   1      484.86      439.13     12.59 o 
  -8   5   1        7.57        6.93      1.67 o 
  -7   5   1      115.15      113.52      4.41 o 
  -6   5   1      264.26      295.58     10.16 o 
  -5   5   1      244.76      292.77     10.84 o 
  -4   5   1      818.61      845.36     17.10 o 
  -3   5   1      383.85      402.48     12.03 o 
  -2   5   1      350.37      377.64      7.99 o 
  -1   5   1     3014.90     2928.83     91.35 o 
   0   5   1      394.88      430.00      9.88 o 
   1   5   1        2.33        3.29      1.04 o 
   2   5   1      184.62      173.86      4.96 o 
   3   5   1      558.67      570.29     14.30 o 
   4   5   1      265.70      286.97     11.03 o 
   5   5   1       45.97       48.79      4.07 o 
   6   5   1      138.20      148.12      6.29 o 
   7   5   1       75.10       66.76      3.94 o 
   8   5   1        1.25       -1.24      1.69 o 
   9   5   1        0.14       -1.71      2.02 o 
  10   5   1        5.51        5.83      2.97 o 
  11   5   1       12.63        5.69      5.57 o 
  12   5   1        5.39       17.78      7.21 o 
 -13   6   1       23.40       45.24     11.99 o 
 -12   6   1        0.01       -1.64     11.02 o 
 -11   6   1       53.85       38.67      8.12 o 
 -10   6   1        1.22        6.89      3.49 o 
  -9   6   1      425.41      385.91     11.51 o 
  -8   6   1        0.23        0.80      1.60 o 
  -7   6   1       43.00       44.73      2.44 o 
  -6   6   1      342.22      372.13     10.08 o 
  -5   6   1      117.87      107.82      3.07 o 
  -4   6   1      337.49      313.62      8.41 o 
  -3   6   1      539.09      612.27     14.86 o 
  -2   6   1       39.33       45.06      2.04 o 
  -1   6   1      667.51      682.21     18.15 o 
   0   6   1       10.67       10.98      1.34 o 
   1   6   1        8.51        7.67      1.23 o 
   2   6   1     1410.40     1454.30     38.49 o 
   3   6   1      682.70      604.64     13.74 o 
   4   6   1      500.86      498.90     12.95 o 
   5   6   1       22.97       27.46      2.21 o 
   6   6   1        9.80        8.19      1.92 o 
   7   6   1      376.79      330.78      8.91 o 
   8   6   1      110.88       94.50      7.64 o 
   9   6   1       29.97       21.57      5.18 o 
  10   6   1       10.12        4.06      3.75 o 
  11   6   1       29.01       26.38     11.21 o 
  12   6   1        0.02       -5.84      5.84 o 
 -12   7   1        0.17       -3.28      3.28 o 
 -11   7   1        0.59       -0.21      2.35 o 
 -10   7   1        9.08        3.66      2.33 o 
  -9   7   1      106.21       96.08      6.36 o 
  -8   7   1       69.71       62.27      4.33 o 
  -7   7   1        6.35        4.01      1.96 o 
  -6   7   1       74.41       83.87      4.12 o 
  -5   7   1      224.16      243.17      6.43 o 
  -4   7   1      316.25      340.23     10.54 o 
  -3   7   1       15.49       18.84      1.50 o 
  -2   7   1      140.00      157.70      4.92 o 
  -1   7   1     1207.13     1139.51     33.53 o 
   0   7   1      607.78      635.50     14.45 o 
   1   7   1       51.72       44.91      2.40 o 
   2   7   1     1270.39     1290.77     31.80 o 
   3   7   1       39.43       39.59      2.38 o 
   4   7   1       16.74       20.45      2.96 o 
   5   7   1      158.45      145.52      5.22 o 
   6   7   1       92.27       84.77      4.65 o 
   7   7   1       69.16       76.58      3.90 o 
   8   7   1      153.70      171.82      9.82 o 
   9   7   1       61.10       67.32      5.36 o 
  10   7   1       17.28        9.09      6.33 o 
  11   7   1       17.13       21.60     16.82 o 
 -12   8   1        7.87       -0.58      3.78 o 
 -11   8   1       54.95       52.44      7.24 o 
 -10   8   1       20.72       27.48      8.74 o 
  -9   8   1       12.43        9.89      3.06 o 
  -8   8   1       33.26       25.69      3.45 o 
  -7   8   1       17.52       19.70      2.44 o 
  -6   8   1       88.09       87.22      5.78 o 
  -5   8   1        7.99       13.72      1.98 o 
  -4   8   1      484.87      499.95     13.47 o 
  -3   8   1      129.95      122.81      4.12 o 
  -2   8   1        0.10        1.28      1.88 o 
  -1   8   1        3.14        5.29      1.34 o 
   0   8   1      725.58      797.29     23.72 o 
   1   8   1       23.90       32.00      2.04 o 
   2   8   1      189.04      196.63      6.75 o 
   3   8   1       48.64       45.82      2.61 o 
   4   8   1      790.59      751.26     18.86 o 
   5   8   1       10.71       12.81      1.88 o 
   6   8   1      543.80      528.17     14.54 o 
   7   8   1       22.08       16.94      2.98 o 
   8   8   1        0.08        0.97      1.39 o 
   9   8   1        6.97       10.91      5.33 o 
  10   8   1        2.14       -1.08      6.31 o 
  11   8   1       37.87       35.05     14.89 o 
 -11   9   1      127.30      111.24     11.99 o 
 -10   9   1       28.12       29.09      9.13 o 
  -9   9   1        1.17       -1.40      4.98 o 
  -8   9   1       50.05       49.17      4.31 o 
  -7   9   1      139.72      133.09      7.50 o 
  -6   9   1       42.58       50.02      3.51 o 
  -5   9   1      832.02      848.43     21.80 o 
  -4   9   1        0.65        1.92      1.85 o 
  -3   9   1      131.42      141.79      4.45 o 
  -2   9   1      229.86      244.02      6.66 o 
  -1   9   1      235.51      243.92      7.48 o 
   0   9   1      343.51      344.68      8.77 o 
   1   9   1     1065.51     1035.87     28.80 o 
   2   9   1        1.17        3.75      1.54 o 
   3   9   1       12.75       11.98      2.17 o 
   4   9   1       75.69       68.25      3.53 o 
   5   9   1       70.17       57.26      3.50 o 
   6   9   1      438.79      438.16     14.09 o 
   7   9   1       15.56       13.53      2.98 o 
   8   9   1       38.97       35.84      4.75 o 
   9   9   1        3.75        2.14      2.05 o 
  10   9   1       30.08       33.57      7.05 o 
  11   9   1        0.62       -5.44      9.86 o 
 -11  10   1        4.45        4.82      3.06 o 
 -10  10   1       94.88      102.19     11.91 o 
  -9  10   1       35.64       27.75      5.22 o 
  -8  10   1       15.94       10.96      3.42 o 
  -7  10   1       32.22       33.47      3.70 o 
  -6  10   1      287.42      288.76     12.41 o 
  -5  10   1      464.25      440.11     16.58 o 
  -4  10   1       92.20       82.47      4.13 o 
  -3  10   1      139.50      146.10      5.65 o 
  -2  10   1       20.10       22.20      2.06 o 
  -1  10   1      218.46      226.24      6.47 o 
   0  10   1       10.09        7.46      1.76 o 
   1  10   1      149.54      151.90      4.99 o 
   2  10   1       53.83       58.13      3.01 o 
   3  10   1       13.84       16.25      2.84 o 
   4  10   1       21.73       27.68      3.19 o 
   5  10   1      354.46      372.82     11.27 o 
   6  10   1        0.14       -2.12      2.14 o 
   7  10   1       52.97       58.42      5.62 o 
   8  10   1       26.23       28.94      4.70 o 
   9  10   1        0.94       -3.01      4.85 o 
  10  10   1        1.15       -2.95      2.95 o 
 -10  11   1       85.86       98.82      8.03 o 
  -9  11   1       17.40       17.57      5.02 o 
  -8  11   1       20.72       21.44      3.96 o 
  -7  11   1       23.33       22.66      3.79 o 
  -6  11   1       66.72       59.97      5.64 o 
  -5  11   1      340.08      358.44     12.89 o 
  -4  11   1      126.94      108.90      5.84 o 
  -3  11   1      133.42      124.06      5.32 o 
  -2  11   1        5.57        5.62      2.11 o 
  -1  11   1      602.88      666.22     17.20 o 
   0  11   1        5.74        8.28      2.11 o 
   1  11   1       91.95       88.71      3.89 o 
   2  11   1      232.84      249.83     12.22 o 
   3  11   1       31.33       28.71      3.45 o 
   4  11   1      329.36      395.53     16.51 o 
   5  11   1       69.20       66.17      4.78 o 
   6  11   1        6.33        8.31      3.22 o 
   7  11   1        2.13        0.50      2.62 o 
   8  11   1        1.03       17.72      5.87 o 
   9  11   1        0.68        0.29      3.16 o 
 -10  12   1        0.00        1.98      2.18 o 
  -9  12   1        5.10        1.64      3.90 o 
  -8  12   1      122.17      124.62      8.56 o 
  -7  12   1      469.82      484.80     16.57 o 
  -6  12   1      170.55      204.80     13.12 o 
  -5  12   1       67.71       73.81      6.16 o 
  -4  12   1       20.96       24.93      3.61 o 
  -3  12   1        2.34        2.12      2.59 o 
  -2  12   1      311.14      307.44     10.10 o 
  -1  12   1      743.76      709.34     21.12 o 
   0  12   1       40.54       38.88      3.36 o 
   1  12   1       26.53       27.94      3.07 o 
   2  12   1        1.45        1.56      2.21 o 
   3  12   1        8.33       11.99      2.78 o 
   4  12   1      107.52      104.53      5.28 o 
   5  12   1      671.31      701.86     21.74 o 
   6  12   1       68.91       84.03      6.77 o 
   7  12   1        9.39       11.63      3.73 o 
   8  12   1        6.08        2.67      3.22 o 
   9  12   1        0.46       -1.10      2.74 o 
  -9  13   1        5.63        4.77      4.33 o 
  -8  13   1        9.17        9.61      4.96 o 
  -7  13   1        6.69        4.65      3.73 o 
  -6  13   1        5.75        4.05      4.51 o 
  -5  13   1       12.35       18.69      5.16 o 
  -4  13   1       22.01       18.35      3.86 o 
  -3  13   1       19.64       16.94      3.69 o 
  -2  13   1        0.12       -0.40      2.43 o 
  -1  13   1        2.20        3.07      2.75 o 
   0  13   1        0.20       -2.16      2.79 o 
   1  13   1       68.52       68.15      4.42 o 
   2  13   1      194.55      205.10      7.78 o 
   3  13   1        0.22        4.07      3.73 o 
   4  13   1       56.62       55.80      4.82 o 
   5  13   1       24.74        8.62      5.01 o 
   6  13   1        7.47        8.14      3.36 o 
   7  13   1        2.28        0.57      3.52 o 
   8  13   1       13.66       22.20     12.57 o 
  -8  14   1        1.05        6.54      4.72 o 
  -7  14   1        5.19        9.31      4.91 o 
  -6  14   1        6.02        6.91      4.04 o 
  -5  14   1      168.32      177.48      8.80 o 
  -4  14   1       84.85       71.53      6.62 o 
  -3  14   1      198.33      207.34     13.87 o 
  -2  14   1       40.99       51.78      7.09 o 
  -1  14   1       21.33       24.39      4.11 o 
   0  14   1        9.11        7.84      3.51 o 
   1  14   1      157.01      138.72      7.39 o 
   2  14   1       15.09       17.19      3.90 o 
   3  14   1       53.94       47.59      5.39 o 
   4  14   1       44.40       42.42      4.71 o 
   5  14   1       61.78       66.81      5.80 o 
   6  14   1       67.55       46.61      6.42 o 
   7  14   1       73.60       79.46     16.43 o 
  -6  15   1        6.73        3.35      4.56 o 
  -5  15   1      106.85      108.07     10.99 o 
  -4  15   1       58.56       71.36      7.40 o 
  -3  15   1       28.81       23.38      5.04 o 
  -2  15   1      194.88      209.82     11.45 o 
  -1  15   1       19.53       25.14      5.35 o 
   0  15   1       34.00       46.99      6.02 o 
   1  15   1       35.69       34.98      4.68 o 
   2  15   1        8.16       -0.27      7.23 o 
   3  15   1      139.81      139.51     11.20 o 
   4  15   1        3.63       10.05      8.89 o 
   5  15   1        1.72        7.39      7.55 o 
  -5  16   1       48.86       56.75      9.25 o 
  -4  16   1        1.89        7.72      5.25 o 
  -3  16   1       97.25      104.74      8.77 o 
  -2  16   1       36.71       30.13      6.00 o 
  -1  16   1       13.54        9.93      5.04 o 
   0  16   1        0.12       11.44      6.94 o 
   1  16   1       41.18       46.41      7.93 o 
   2  16   1       43.96       39.60      7.49 o 
   3  16   1        0.64        5.80      6.65 o 
   4  16   1        0.23       -1.65      8.45 o 
  -1  17   1       13.93        9.19      6.82 o 
   0  17   1        0.07       -5.53      6.15 o 
 -13   0   2        0.02        2.42      5.48 o 
 -12   0   2        8.41        7.26      4.92 o 
 -11   0   2      182.89      187.53      9.16 o 
 -10   0   2      235.51      201.55     10.78 o 
  -9   0   2     1484.74     1461.89     77.81 o 
  -8   0   2     1115.54     1096.39     38.97 o 
  -7   0   2       23.38       23.66      3.25 o 
  -6   0   2     2287.90     2309.95     77.93 o 
  -5   0   2      174.04      167.07      6.39 o 
  -4   0   2     1434.51     1335.47     49.60 o 
  -3   0   2     7393.96     6989.84    205.93 o 
  -2   0   2     6162.80     6299.35    161.16 o 
  -1   0   2     6805.26     6302.42    131.31 o 
   0   0   2       84.26       95.95      2.67 o 
   1   0   2      290.59      291.23     14.14 o 
   2   0   2      119.07      132.58     13.15 o 
   3   0   2      148.33      166.79      9.42 o 
   4   0   2      268.42      287.37     10.17 o 
   5   0   2      246.38      286.48     12.84 o 
   6   0   2      228.07      211.17      8.34 o 
   7   0   2        0.67        9.93      3.29 o 
   8   0   2      643.45      632.55     28.26 o 
   9   0   2      706.23      759.53     64.19 o 
  10   0   2      131.37      131.62     21.46 o 
  11   0   2        0.85       -1.49      4.90 o 
  12   0   2        3.35       10.80      7.54 o 
 -14   1   2        0.58       -4.72      4.72 o 
 -13   1   2        0.24        2.48      3.19 o 
 -12   1   2        0.01        0.90      3.80 o 
 -11   1   2       23.26       15.76      2.52 o 
 -10   1   2      218.47      217.56      6.69 o 
  -9   1   2      525.70      540.00     13.24 o 
  -8   1   2      292.75      283.83      7.93 o 
  -7   1   2        3.21        3.44      1.19 o 
  -6   1   2      528.70      579.40     19.20 o 
  -5   1   2     4470.81     4294.27     98.64 o 
  -4   1   2     4195.07     4083.90     85.77 o 
  -3   1   2      250.13      269.91      6.25 o 
  -2   1   2     3914.25     3649.69     70.53 o 
  -1   1   2       89.67      112.07      2.29 o 
   0   1   2     2036.37     2104.06     41.02 o 
   1   1   2     4838.84     4869.97     88.23 o 
   2   1   2      163.33      159.13      3.70 o 
   3   1   2       10.96        8.01      1.01 o 
   4   1   2       89.19       98.90      3.20 o 
   5   1   2       33.25       32.19      1.83 o 
   6   1   2      196.75      185.12      6.35 o 
   7   1   2       68.22       54.18      2.99 o 
   8   1   2        0.23       -0.73      1.59 o 
   9   1   2        6.06        8.34      3.03 o 
  10   1   2        7.53        4.56      2.95 o 
  11   1   2        5.94        5.15      3.35 o 
  12   1   2       21.46       23.05      5.78 o 
 -14   2   2        1.01       -1.87      5.60 o 
 -13   2   2        0.40        0.46      3.33 o 
 -12   2   2       30.52       31.10      3.01 o 
 -11   2   2       28.56       43.61      3.73 o 
 -10   2   2      202.22      197.95      8.66 o 
  -9   2   2        3.58        2.73      1.92 o 
  -8   2   2       21.08       20.80      2.05 o 
  -7   2   2       87.71       63.15      2.82 o 
  -6   2   2       36.79       35.17      1.83 o 
  -5   2   2       11.60       17.17      1.47 o 
  -4   2   2      302.17      327.13      7.78 o 
  -3   2   2     1919.28     1752.08     31.97 o 
  -2   2   2      104.44       98.06      2.55 o 
  -1   2   2     3880.76     3639.08     61.95 o 
   0   2   2    41794.24    37621.27    726.34 o 
   1   2   2     7447.48     6597.40    137.26 o 
   2   2   2      177.12      187.86      4.37 o 
   3   2   2      102.08       86.08      3.04 o 
   4   2   2       91.21       77.57      2.98 o 
   5   2   2      738.16      712.51     19.95 o 
   6   2   2      123.17      125.05      4.16 o 
   7   2   2      195.08      187.57      7.58 o 
   8   2   2       72.94       75.21      3.40 o 
   9   2   2       57.11       49.70      4.10 o 
  10   2   2       73.45       57.43      4.46 o 
  11   2   2       19.89       20.49      3.92 o 
  12   2   2        0.19        0.02      5.92 o 
 -14   3   2      135.13      187.86     12.82 o 
 -13   3   2        0.50       -3.31      3.92 o 
 -12   3   2       15.82        8.08      3.17 o 
 -11   3   2        9.62        8.98      2.51 o 
 -10   3   2       39.60       30.17      3.14 o 
  -9   3   2      310.94      302.83      8.28 o 
  -8   3   2       11.39       11.23      1.63 o 
  -7   3   2       34.16       39.77      2.31 o 
  -6   3   2      350.13      330.56     13.95 o 
  -5   3   2     1287.04     1565.54     39.82 o 
  -4   3   2       68.91       69.38      2.19 o 
  -3   3   2       37.77       42.91      1.14 o 
  -2   3   2      299.05      282.99      5.94 o 
  -1   3   2     1504.37     1411.67     25.85 o 
   0   3   2    28614.75    25951.53    538.92 o 
   1   3   2      655.89      657.30     14.44 o 
   2   3   2      119.53      110.60      3.58 o 
   3   3   2      982.51     1020.44     25.25 o 
   4   3   2      250.03      293.26      8.08 o 
   5   3   2       73.54       77.90      2.95 o 
   6   3   2      255.16      250.63      7.67 o 
   7   3   2        1.52        3.92      1.59 o 
   8   3   2        0.27       -2.70      2.85 o 
   9   3   2       23.41       23.85      3.43 o 
  10   3   2       18.00       19.31      3.96 o 
  11   3   2       46.24       41.13      4.56 o 
  12   3   2        1.21       -1.79      4.47 o 
 -14   4   2        0.08       -1.86      5.94 o 
 -13   4   2       15.06       11.22      7.84 o 
 -12   4   2        1.74       -3.06      3.78 o 
 -11   4   2        3.81        8.21      3.63 o 
 -10   4   2       36.58       38.76      3.37 o 
  -9   4   2       34.83       31.38      2.65 o 
  -8   4   2      417.95      447.01     17.06 o 
  -7   4   2       91.74      101.62      3.50 o 
  -6   4   2       64.42       69.27      3.04 o 
  -5   4   2      409.96      447.98     12.34 o 
  -4   4   2      426.75      400.63      8.30 o 
  -3   4   2      599.77      589.41     13.13 o 
  -2   4   2     1794.76     1670.44     32.79 o 
  -1   4   2     5757.33     5269.14    110.18 o 
   0   4   2     5431.31     5028.80    105.21 o 
   1   4   2      182.61      171.67      4.49 o 
   2   4   2      737.78      667.95     15.91 o 
   3   4   2     2876.47     2690.49     80.34 o 
   4   4   2      647.75      684.66     25.31 o 
   5   4   2        5.61        1.66      1.38 o 
   6   4   2      818.81      941.69     32.96 o 
   7   4   2        1.59        0.80      1.50 o 
   8   4   2       81.68       84.88      4.83 o 
   9   4   2       50.87       51.26      3.64 o 
  10   4   2       43.28       43.21      4.23 o 
  11   4   2       41.30       36.15      5.33 o 
  12   4   2        0.72        0.34      6.04 o 
 -13   5   2        0.02        4.25      5.47 o 
 -12   5   2        4.09       -1.34      2.58 o 
 -11   5   2       41.87       48.35      6.66 o 
 -10   5   2     1049.65     1149.56     40.57 o 
  -9   5   2        2.53       -1.61      2.16 o 
  -8   5   2      273.92      283.69     10.05 o 
  -7   5   2      163.34      155.54      5.04 o 
  -6   5   2      506.26      509.71     12.16 o 
  -5   5   2     1428.69     1417.14     37.10 o 
  -4   5   2       17.52       21.65      2.29 o 
  -3   5   2        1.99        2.73      1.59 o 
  -2   5   2        0.40       -0.13      0.63 o 
  -1   5   2      822.60      754.03     16.64 o 
   0   5   2     2611.05     2610.01     64.41 o 
   1   5   2     2532.74     2541.30     57.34 o 
   2   5   2      716.16      755.45     16.78 o 
   3   5   2     1040.77     1119.11     26.93 o 
   4   5   2     1281.99     1301.51     28.59 o 
   5   5   2        1.15        3.96      1.68 o 
   6   5   2       62.35       52.56      2.72 o 
   7   5   2      102.23      112.95      4.32 o 
   8   5   2      224.68      240.90     13.88 o 
   9   5   2        0.47       -0.11      2.33 o 
  10   5   2       14.48       10.09      5.66 o 
  11   5   2       58.32       60.78     12.57 o 
 -13   6   2       14.39       22.43      7.11 o 
 -12   6   2       29.11       43.88      5.73 o 
 -11   6   2       28.58       24.99      4.51 o 
 -10   6   2      283.56      273.53     10.39 o 
  -9   6   2       60.71       45.47      4.74 o 
  -8   6   2      114.18      106.50      6.07 o 
  -7   6   2      400.27      430.24     11.97 o 
  -6   6   2      114.71      116.07      3.62 o 
  -5   6   2      665.80      637.06     16.26 o 
  -4   6   2      757.96      796.74     19.76 o 
  -3   6   2      914.24      938.93     22.91 o 
  -2   6   2      337.40      363.40      7.82 o 
  -1   6   2       83.40      103.48      3.31 o 
   0   6   2      178.96      175.54      5.79 o 
   1   6   2     2543.97     2419.94     51.63 o 
   2   6   2     1012.47      978.52     22.19 o 
   3   6   2       39.23       40.51      1.94 o 
   4   6   2        0.09        0.36      1.20 o 
   5   6   2       76.69       73.41      3.18 o 
   6   6   2       44.60       45.55      3.07 o 
   7   6   2      138.57      140.40      6.34 o 
   8   6   2       71.77       57.38      4.15 o 
   9   6   2       33.40       33.40      3.96 o 
  10   6   2        7.57       10.30      3.98 o 
  11   6   2        0.47        8.74      8.51 o 
 -13   7   2       18.47       23.97      7.09 o 
 -12   7   2      127.37      156.07      9.51 o 
 -11   7   2       66.72       72.27      6.31 o 
 -10   7   2      429.97      389.40     13.68 o 
  -9   7   2      182.35      184.15      7.92 o 
  -8   7   2      207.96      194.22      7.93 o 
  -7   7   2        6.35       10.54      2.60 o 
  -6   7   2        1.71        6.44      1.59 o 
  -5   7   2       11.57       13.02      1.97 o 
  -4   7   2       53.96       57.71      3.17 o 
  -3   7   2      674.05      703.53     25.92 o 
  -2   7   2        3.36        2.78      1.04 o 
  -1   7   2      101.31      106.16      3.76 o 
   0   7   2      740.63      735.12     18.31 o 
   1   7   2      717.98      746.39     18.41 o 
   2   7   2     1672.44     1565.61     37.20 o 
   3   7   2        1.20       -1.02      1.02 o 
   4   7   2       60.65       56.69      2.75 o 
   5   7   2      144.33      135.21      6.89 o 
   6   7   2      321.41      308.66      9.50 o 
   7   7   2       38.33       42.60      3.94 o 
   8   7   2       51.31       40.75      6.14 o 
   9   7   2       12.50       19.29      3.88 o 
  10   7   2        0.41        9.72      5.66 o 
  11   7   2       22.80       32.88     11.21 o 
 -12   8   2        6.38       -0.29      3.99 o 
 -11   8   2      205.74      207.92     10.86 o 
 -10   8   2       16.55       12.60      5.53 o 
  -9   8   2        0.00        5.59      4.63 o 
  -8   8   2      190.93      179.25      7.78 o 
  -7   8   2       23.68       25.06      3.23 o 
  -6   8   2        7.61        8.78      2.42 o 
  -5   8   2      292.68      308.08      9.11 o 
  -4   8   2       29.39       36.75      3.10 o 
  -3   8   2      239.59      258.51      6.66 o 
  -2   8   2      630.83      633.84     16.00 o 
  -1   8   2       11.46       15.27      1.65 o 
   0   8   2      414.65      452.83     11.90 o 
   1   8   2      206.37      195.35      5.56 o 
   2   8   2      422.57      472.61     17.84 o 
   3   8   2      320.37      322.11      8.42 o 
   4   8   2       59.96       63.84      4.53 o 
   5   8   2     1195.13     1302.21     50.06 o 
   6   8   2       74.23       69.48      4.45 o 
   7   8   2      454.89      445.78     13.06 o 
   8   8   2      121.17      123.56      7.33 o 
   9   8   2        9.09        3.87      4.83 o 
  10   8   2       53.48       58.44      8.70 o 
 -12   9   2       84.35       95.05      9.84 o 
 -11   9   2      185.88      183.51     10.44 o 
 -10   9   2        0.05        4.48      3.19 o 
  -9   9   2       15.72       15.86      3.61 o 
  -8   9   2       65.52       62.75      5.41 o 
  -7   9   2      122.96      118.52      6.59 o 
  -6   9   2        0.61        4.12      2.51 o 
  -5   9   2      362.09      383.06     11.01 o 
  -4   9   2      240.10      256.98      7.97 o 
  -3   9   2       65.43       67.92      3.01 o 
  -2   9   2        1.26       -1.36      1.36 o 
  -1   9   2       79.73       95.90      4.09 o 
   0   9   2      593.76      667.38     16.91 o 
   1   9   2      321.91      335.59      8.75 o 
   2   9   2      372.43      396.46     12.38 o 
   3   9   2      125.21      135.52      4.18 o 
   4   9   2      962.07      932.54     27.56 o 
   5   9   2      336.66      336.45     10.19 o 
   6   9   2      215.33      228.71     17.40 o 
   7   9   2        3.28        7.47      3.37 o 
   8   9   2        0.01       -2.58      2.58 o 
   9   9   2       12.82       25.31      6.39 o 
  10   9   2       11.55       13.16      6.69 o 
 -11  10   2      282.87      292.42     23.22 o 
 -10  10   2        2.77       10.79      3.85 o 
  -9  10   2       19.14       13.26      3.90 o 
  -8  10   2       24.50       30.44      3.86 o 
  -7  10   2       73.49       73.54      5.30 o 
  -6  10   2      205.84      199.83      8.44 o 
  -5  10   2      209.52      212.68      9.82 o 
  -4  10   2        0.36        0.81      1.86 o 
  -3  10   2        1.61        3.51      1.94 o 
  -2  10   2       10.47       11.13      1.73 o 
  -1  10   2      109.47      105.39      3.96 o 
   0  10   2      408.34      407.41     11.31 o 
   1  10   2       91.23       93.01      4.18 o 
   2  10   2      729.64      743.51     19.98 o 
   3  10   2      275.16      256.05      8.25 o 
   4  10   2      563.51      549.58     17.20 o 
   5  10   2       96.75      100.82      5.53 o 
   6  10   2        9.27       12.53      3.45 o 
   7  10   2        9.42        6.88      3.66 o 
   8  10   2       21.08       21.77      6.39 o 
   9  10   2       16.90        8.09      7.30 o 
 -11  11   2        0.14        9.21      5.69 o 
 -10  11   2       10.01       28.48      6.94 o 
  -9  11   2        0.40       -3.12      4.46 o 
  -8  11   2      197.29      179.55     16.62 o 
  -7  11   2      304.62      297.28     13.38 o 
  -6  11   2      257.37      256.93     10.14 o 
  -5  11   2        3.57        0.86      2.78 o 
  -4  11   2        0.25        5.47      4.66 o 
  -3  11   2        0.06        6.11      2.30 o 
  -2  11   2      196.93      173.19      7.26 o 
  -1  11   2       28.58       30.52      2.55 o 
   0  11   2       76.57       77.42      3.60 o 
   1  11   2       12.97       15.90      2.18 o 
   2  11   2      502.47      478.66     13.54 o 
   3  11   2      509.05      507.68     17.80 o 
   4  11   2       70.43       69.44      4.56 o 
   5  11   2      342.87      374.29     13.14 o 
   6  11   2        0.03       -0.19      0.76 o 
   7  11   2        8.84        3.88      5.05 o 
   8  11   2       48.93       39.19      7.49 o 
   9  11   2        1.03        2.41      5.87 o 
 -10  12   2       20.62       28.38      6.32 o 
  -9  12   2        3.16        0.48      3.96 o 
  -8  12   2       25.28       29.78      4.42 o 
  -7  12   2       16.94        8.37      5.32 o 
  -6  12   2        8.55        7.55      3.35 o 
  -5  12   2       27.31       20.59      3.70 o 
  -4  12   2       12.86        9.60      3.31 o 
  -3  12   2       10.47       10.59      3.06 o 
  -2  12   2      188.25      203.54      7.32 o 
  -1  12   2        2.89        1.24      2.21 o 
   0  12   2        9.20       13.92      2.40 o 
   1  12   2        1.12        1.49      2.38 o 
   2  12   2       34.06       36.38      3.81 o 
   3  12   2        0.44        3.11      2.47 o 
   4  12   2      279.66      282.88     13.67 o 
   5  12   2       20.43       15.77      3.53 o 
   6  12   2       67.59       66.29      6.32 o 
   7  12   2        0.49        0.70      2.35 o 
   8  12   2        6.94       11.99      6.15 o 
  -9  13   2        0.62        3.18      4.35 o 
  -8  13   2       17.49        8.43      4.14 o 
  -7  13   2      154.45      171.59     10.03 o 
  -6  13   2      125.25      127.58      7.28 o 
  -5  13   2      281.71      284.77     12.99 o 
  -4  13   2      244.22      238.14     11.26 o 
  -3  13   2       19.99       24.10      3.67 o 
  -2  13   2        6.59        2.48      2.88 o 
  -1  13   2        1.37        0.32      3.13 o 
   0  13   2        0.90        3.48      2.97 o 
   1  13   2       36.46       35.15      4.68 o 
   2  13   2       69.00       73.27      5.70 o 
   3  13   2       59.69       54.89      6.08 o 
   4  13   2       27.95       23.07      5.53 o 
   5  13   2        1.66        0.89      3.63 o 
   6  13   2       14.08       12.32      5.18 o 
   7  13   2       23.73       18.75      6.84 o 
  -8  14   2        9.01       15.99      4.69 o 
  -7  14   2        1.89        6.11      5.26 o 
  -6  14   2       24.19       24.91      4.57 o 
  -5  14   2       40.71       38.78      4.96 o 
  -4  14   2        0.22        2.52      3.33 o 
  -3  14   2        5.68        4.58      3.27 o 
  -2  14   2       27.22       22.46      4.13 o 
  -1  14   2       64.47       64.04      6.44 o 
   0  14   2        0.04       -0.31      5.41 o 
   1  14   2       69.76       73.41      5.62 o 
   2  14   2       56.50       51.10      4.87 o 
   3  14   2        0.08        1.15      3.59 o 
   4  14   2       13.00       10.27      3.72 o 
   5  14   2        0.81        1.19      6.31 o 
   6  14   2        1.78        4.58      4.36 o 
  -7  15   2        6.20        4.84      4.44 o 
  -6  15   2       17.73       25.22      6.00 o 
  -5  15   2       79.55       68.48      6.21 o 
  -4  15   2        0.07        2.44      3.85 o 
  -3  15   2        2.55       12.10      5.87 o 
  -2  15   2      143.39      157.29      9.74 o 
  -1  15   2       44.38       36.76      5.95 o 
   0  15   2       11.60       24.21      6.27 o 
   1  15   2       31.98       36.69      4.87 o 
   2  15   2        1.29        2.73      4.84 o 
   3  15   2        1.60       -2.36      6.73 o 
   4  15   2       16.29       24.84      6.97 o 
   5  15   2        7.68        1.08      3.57 o 
  -5  16   2       51.09       50.63      7.29 o 
  -4  16   2       15.52       16.12      5.88 o 
  -3  16   2        8.94       14.47      7.51 o 
  -2  16   2       80.24       74.00      9.56 o 
  -1  16   2       98.10      110.39      8.63 o 
   0  16   2       36.51       51.96      8.74 o 
   1  16   2        5.21       -0.25      6.38 o 
   2  16   2       15.22       17.73      5.94 o 
   3  16   2        4.48        5.98      5.62 o 
 -14   1   3       25.83       24.39      5.67 o 
 -13   1   3       22.41       37.42      4.77 o 
 -12   1   3       28.19       26.33      3.72 o 
 -11   1   3       21.10       16.08      2.28 o 
 -10   1   3      123.95      106.11      5.78 o 
  -9   1   3       56.95       62.51      3.65 o 
  -8   1   3       14.22       14.58      2.53 o 
  -7   1   3       19.92       32.02      2.51 o 
  -6   1   3      577.90      643.46     24.98 o 
  -5   1   3       13.51       11.32      1.15 o 
  -4   1   3       48.52       60.83      2.15 o 
  -3   1   3      242.07      252.68      5.49 o 
  -2   1   3     1433.52     1485.64     29.16 o 
  -1   1   3    11055.73    10416.44    188.20 o 
   0   1   3      463.73      498.65     11.02 o 
   1   1   3       66.59       73.27      2.11 o 
   2   1   3      437.19      409.91      8.75 o 
   3   1   3       63.39       70.30      2.49 o 
   4   1   3        7.02        4.56      1.68 o 
   5   1   3      313.89      370.85     10.06 o 
   6   1   3      174.04      178.55      6.17 o 
   7   1   3       28.52       30.91      2.62 o 
   8   1   3       69.73       69.52      4.55 o 
   9   1   3      110.27      121.01      7.86 o 
  10   1   3        0.34        5.74      3.68 o 
  11   1   3       16.75       18.54      5.16 o 
 -14   2   3        5.87        0.22      4.28 o 
 -13   2   3       38.64       32.04      5.39 o 
 -12   2   3        6.30        9.89      3.18 o 
 -11   2   3        1.85       -0.39      1.62 o 
 -10   2   3       84.12       72.96      3.78 o 
  -9   2   3      481.00      467.76     11.63 o 
  -8   2   3       61.66       58.66      2.78 o 
  -7   2   3      232.15      247.07      7.15 o 
  -6   2   3       19.88       29.15      1.76 o 
  -5   2   3      155.05      159.47      4.78 o 
  -4   2   3        0.02       -0.35      0.65 o 
  -3   2   3      876.98      911.70     18.11 o 
  -2   2   3     2872.58     2818.43     59.42 o 
  -1   2   3     5437.33     5230.82    109.45 o 
   0   2   3      563.59      539.33     11.94 o 
   1   2   3      800.23      799.84     15.09 o 
   2   2   3      256.98      294.37      9.11 o 
   3   2   3      752.84      721.36     20.01 o 
   4   2   3      237.41      256.96      8.65 o 
   5   2   3      140.88      146.69      5.36 o 
   6   2   3       15.97       13.21      1.64 o 
   7   2   3      146.28      149.94      5.57 o 
   8   2   3       19.88       34.03      3.96 o 
   9   2   3       42.44       42.32      3.96 o 
  10   2   3        6.17        0.57      3.35 o 
  11   2   3        4.55       -3.96      3.96 o 
 -14   3   3        0.79       -1.93      7.35 o 
 -13   3   3       52.66       30.72      5.87 o 
 -12   3   3        0.23       -2.73      3.68 o 
 -11   3   3        2.18        2.10      2.01 o 
 -10   3   3      284.66      273.96      9.64 o 
  -9   3   3       22.20       14.25      2.34 o 
  -8   3   3      154.24      155.23      5.21 o 
  -7   3   3       11.95       11.07      1.44 o 
  -6   3   3     2361.41     2394.63     51.01 o 
  -5   3   3        4.45        2.81      1.08 o 
  -4   3   3       94.11      110.10      3.17 o 
  -3   3   3     1105.06     1133.89     24.41 o 
  -2   3   3       22.22       21.38      1.15 o 
  -1   3   3        5.14        4.18      0.99 o 
   0   3   3     1630.47     1610.17     39.78 o 
   1   3   3      192.51      206.90      5.28 o 
   2   3   3      195.35      190.93      4.70 o 
   3   3   3      197.01      196.61      5.71 o 
   4   3   3       34.51       41.79      2.04 o 
   5   3   3        0.05        0.05      1.27 o 
   6   3   3       53.19       48.69      2.92 o 
   7   3   3        1.09        0.47      2.97 o 
   8   3   3      276.81      292.67     10.62 o 
   9   3   3        0.97        1.24      3.40 o 
  10   3   3       89.79       97.67      6.13 o 
  11   3   3       11.47       14.96      4.23 o 
 -14   4   3        1.05       -6.90      7.22 o 
 -13   4   3       17.34        6.68      4.71 o 
 -12   4   3        3.00       -0.02      2.40 o 
 -11   4   3        1.57        1.77      2.29 o 
 -10   4   3      660.56      660.04     20.15 o 
  -9   4   3     1199.13     1167.03     31.17 o 
  -8   4   3       21.37       18.53      1.81 o 
  -7   4   3       70.38       79.12      3.96 o 
  -6   4   3       58.90       54.43      2.95 o 
  -5   4   3     2150.70     2054.50     46.27 o 
  -4   4   3      640.79      649.39     16.13 o 
  -3   4   3      337.00      362.35      7.11 o 
  -2   4   3     1171.13     1137.35     29.90 o 
  -1   4   3        0.67       -0.35      0.72 o 
   0   4   3     3948.57     3937.50     94.99 o 
   1   4   3     1255.20     1409.19     40.78 o 
   2   4   3      286.68      290.69      6.68 o 
   3   4   3       69.31       68.48      2.81 o 
   4   4   3      291.77      308.67     12.94 o 
   5   4   3      104.35      103.00      3.68 o 
   6   4   3     1198.65     1178.14     26.49 o 
   7   4   3        0.58       -0.30      2.78 o 
   8   4   3      105.49      109.38      5.80 o 
   9   4   3        4.10        3.30      2.93 o 
  10   4   3       45.76       53.87      5.02 o 
  11   4   3      154.30      187.60     10.62 o 
 -14   5   3       22.39       34.49      7.66 o 
 -13   5   3        0.06        2.54      8.42 o 
 -12   5   3        0.11        1.62      3.81 o 
 -11   5   3        6.03        4.06      2.53 o 
 -10   5   3      221.50      268.29     13.50 o 
  -9   5   3       17.62       11.78      3.01 o 
  -8   5   3       32.14       30.11      2.51 o 
  -7   5   3       10.94       10.63      1.29 o 
  -6   5   3       11.57        8.38      0.90 o 
  -5   5   3     3830.45     3768.16     87.57 o 
  -4   5   3       16.95       15.15      1.73 o 
  -3   5   3        0.02        0.42      0.67 o 
  -2   5   3        5.86        9.20      1.05 o 
  -1   5   3      285.08      298.31      7.25 o 
   0   5   3     2697.54     2530.77     53.71 o 
   1   5   3      103.84      144.28      4.18 o 
   2   5   3       13.47       11.18      1.38 o 
   3   5   3        2.05        3.24      1.11 o 
   4   5   3       94.72       96.17      6.46 o 
   5   5   3      153.61      148.94      5.40 o 
   6   5   3      609.43      587.40     14.22 o 
   7   5   3        9.29       11.14      2.30 o 
   8   5   3        4.24        8.74      2.96 o 
   9   5   3        2.49       -1.15      2.90 o 
  10   5   3      104.73      102.65      7.34 o 
  11   5   3        7.80        6.38      4.80 o 
 -13   6   3       70.48       93.37      7.66 o 
 -12   6   3       42.59       40.73      6.82 o 
 -11   6   3      434.22      438.11     15.07 o 
 -10   6   3      779.06      728.54     25.67 o 
  -9   6   3      214.52      222.33      8.80 o 
  -8   6   3       41.42       49.21      4.46 o 
  -7   6   3      131.44      121.31      4.88 o 
  -6   6   3       63.34       56.74      2.78 o 
  -5   6   3      343.20      387.14      9.98 o 
  -4   6   3       48.33       46.61      2.57 o 
  -3   6   3      486.51      515.92     11.71 o 
  -2   6   3      525.94      535.73     13.51 o 
  -1   6   3      284.92      323.72     10.12 o 
   0   6   3     1584.01     1642.51     35.37 o 
   1   6   3     4753.47     5146.77    133.79 o 
   2   6   3       40.14       48.68      2.35 o 
   3   6   3        7.61        8.16      1.62 o 
   4   6   3        5.03        5.42      1.61 o 
   5   6   3      217.77      224.06      8.04 o 
   6   6   3     1004.15     1003.19     23.01 o 
   7   6   3       69.68       80.26      5.82 o 
   8   6   3        6.66       -2.61      4.32 o 
   9   6   3       19.65       20.74      5.43 o 
  10   6   3        0.73        1.04      6.23 o 
  11   6   3        1.07       -6.32      6.32 o 
 -13   7   3        1.82        3.03      4.30 o 
 -12   7   3        5.43        0.72      2.60 o 
 -11   7   3        1.42        5.99      3.10 o 
 -10   7   3        2.01        1.90      2.79 o 
  -9   7   3       46.77       46.91      4.15 o 
  -8   7   3       51.31       47.06      4.00 o 
  -7   7   3      192.97      195.37     10.93 o 
  -6   7   3       45.17       47.12      2.69 o 
  -5   7   3     2065.79     2067.71     63.28 o 
  -4   7   3       33.38       32.78      2.21 o 
  -3   7   3      111.50      108.10      3.41 o 
  -2   7   3       47.49       55.67      2.53 o 
  -1   7   3        2.59        2.18      1.87 o 
   0   7   3     3023.68     2923.91     62.04 o 
   1   7   3     1031.74     1031.88     25.28 o 
   2   7   3        6.15        3.89      1.25 o 
   3   7   3        0.51        1.06      0.87 o 
   4   7   3       59.94       64.62      3.39 o 
   5   7   3     1574.56     1431.95     34.89 o 
   6   7   3       14.78       21.00      2.35 o 
   7   7   3       51.19       44.07      5.19 o 
   8   7   3       38.80       40.47      6.17 o 
   9   7   3       12.36       21.61      4.66 o 
  10   7   3      102.62      109.16     21.07 o 
 -13   8   3        0.93        3.73      3.24 o 
 -12   8   3      120.32      123.61      8.61 o 
 -11   8   3       22.67       27.29      5.13 o 
 -10   8   3       60.68       55.94      4.90 o 
  -9   8   3      546.68      549.73     20.45 o 
  -8   8   3      117.36      110.56      6.04 o 
  -7   8   3      324.47      310.28     11.11 o 
  -6   8   3      383.21      391.98     14.95 o 
  -5   8   3      139.27      123.18      5.59 o 
  -4   8   3       19.86       18.39      2.03 o 
  -3   8   3      486.79      533.65     20.46 o 
  -2   8   3       29.09       21.30      2.51 o 
  -1   8   3     1940.28     1938.67     45.79 o 
   0   8   3       37.90       32.42      2.25 o 
   1   8   3      621.76      651.06     16.65 o 
   2   8   3      231.05      243.09      6.80 o 
   3   8   3      140.28      139.59      4.49 o 
   4   8   3      545.72      599.75     15.28 o 
   5   8   3      486.42      463.64     13.01 o 
   6   8   3      225.67      202.61     10.94 o 
   7   8   3        2.18       -1.30      2.44 o 
   8   8   3       27.26       19.97      3.61 o 
   9   8   3       18.61        7.92      5.60 o 
  10   8   3        1.03       11.21      9.28 o 
 -12   9   3       13.95        6.35      5.30 o 
 -11   9   3       51.99       53.39      6.25 o 
 -10   9   3       47.79       38.04      4.51 o 
  -9   9   3       27.65       35.17      4.14 o 
  -8   9   3      135.56      130.77      6.75 o 
  -7   9   3       90.49       94.60      6.36 o 
  -6   9   3      149.23      150.63      9.71 o 
  -5   9   3      192.02      196.21      7.86 o 
  -4   9   3      456.66      488.76     13.33 o 
  -3   9   3       20.66       16.57      1.60 o 
  -2   9   3        9.19       11.52      1.63 o 
  -1   9   3      121.58      127.86      4.78 o 
   0   9   3       22.98       22.31      2.34 o 
   1   9   3       17.76       16.56      2.08 o 
   2   9   3      849.04      895.48     21.59 o 
   3   9   3      396.45      391.01     12.30 o 
   4   9   3        6.13        5.17      2.42 o 
   5   9   3       53.30       49.25      4.00 o 
   6   9   3       11.37        7.08      6.13 o 
   7   9   3       30.74       26.16      5.72 o 
   8   9   3      108.30      115.61      7.93 o 
   9   9   3       35.13       44.28      9.09 o 
 -12  10   3       22.28       28.76      6.17 o 
 -11  10   3        5.79        2.66      3.79 o 
 -10  10   3        0.03        5.29      3.61 o 
  -9  10   3       12.07       12.14      3.61 o 
  -8  10   3      337.68      331.74     12.32 o 
  -7  10   3      430.40      440.58     15.28 o 
  -6  10   3        2.90       -0.85      2.53 o 
  -5  10   3      103.39       96.85      5.40 o 
  -4  10   3      403.66      405.91     15.22 o 
  -3  10   3        1.78       -0.81      1.94 o 
  -2  10   3      619.83      644.26     18.58 o 
  -1  10   3      288.77      272.38      8.01 o 
   0  10   3      332.29      327.93      8.77 o 
   1  10   3      509.78      497.91     12.39 o 
   2  10   3      156.72      164.68      5.40 o 
   3  10   3      228.56      232.65      8.17 o 
   4  10   3       26.72       23.70      3.21 o 
   5  10   3       17.15       21.54      3.35 o 
   6  10   3        9.66       12.96      3.88 o 
   7  10   3        5.25        3.22      3.07 o 
   8  10   3      130.20       98.95     11.60 o 
   9  10   3        4.99       -5.45      5.45 o 
 -11  11   3        5.00       11.14      4.55 o 
 -10  11   3       42.63       45.27      5.16 o 
  -9  11   3        2.07        3.60      3.82 o 
  -8  11   3       35.23       45.93      4.79 o 
  -7  11   3        0.38        0.54      2.98 o 
  -6  11   3       19.89       17.11      3.56 o 
  -5  11   3        0.59       -0.98      2.67 o 
  -4  11   3        1.48        0.70      2.57 o 
  -3  11   3       19.46       18.73      2.68 o 
  -2  11   3       25.51       20.43      2.78 o 
  -1  11   3        0.08       -0.01      1.75 o 
   0  11   3        0.11       -0.84      2.24 o 
   1  11   3        9.01        3.87      2.57 o 
   2  11   3        0.64        2.94      1.88 o 
   3  11   3       33.58       30.16      3.49 o 
   4  11   3       46.10       49.62      4.16 o 
   5  11   3        5.11        3.10      1.88 o 
   6  11   3        2.08        2.95      4.07 o 
   7  11   3        0.11       -2.23      3.36 o 
   8  11   3        8.14       13.34      6.84 o 
 -10  12   3        9.67       10.72      6.22 o 
  -9  12   3        4.33       -0.90      5.41 o 
  -8  12   3       18.95       20.48      4.29 o 
  -7  12   3        5.70        8.54      3.59 o 
  -6  12   3        0.60       -0.54      3.07 o 
  -5  12   3       32.34       22.72      3.61 o 
  -4  12   3        0.12        2.07      3.52 o 
  -3  12   3        1.12        4.35      2.78 o 
  -2  12   3       52.46       53.12      4.36 o 
  -1  12   3       21.44       30.36      3.14 o 
   0  12   3       73.26       80.02      4.30 o 
   1  12   3      273.89      250.10      8.43 o 
   2  12   3        3.83        4.39      2.63 o 
   3  12   3       75.75       74.57      5.41 o 
   4  12   3        1.93        0.65      2.69 o 
   5  12   3       96.01      109.96      6.40 o 
   6  12   3        0.25        0.64      3.25 o 
   7  12   3       29.28       37.27      7.79 o 
  -9  13   3        0.44       -4.14      4.14 o 
  -8  13   3        2.67        7.52      3.98 o 
  -7  13   3       29.56       26.21      4.61 o 
  -6  13   3       48.80       52.42      5.20 o 
  -5  13   3       71.19       61.83     10.25 o 
  -4  13   3        4.92       11.41      4.01 o 
  -3  13   3       69.77       81.27      5.53 o 
  -2  13   3       23.01       20.81      4.24 o 
  -1  13   3       20.00       17.83      3.16 o 
   0  13   3        0.50        0.84      5.86 o 
   1  13   3       32.41       23.61      4.07 o 
   2  13   3        1.93       -0.70      2.50 o 
   3  13   3       66.13       55.17      4.88 o 
   4  13   3        0.93        1.95      2.89 o 
   5  13   3        4.32        3.13      2.69 o 
   6  13   3        9.58        4.51      4.25 o 
   7  13   3       22.44       41.38      8.06 o 
  -8  14   3        8.78        0.22      7.20 o 
  -7  14   3       62.48       57.74      5.83 o 
  -6  14   3       17.42       26.87      4.74 o 
  -5  14   3       45.90       47.42      5.12 o 
  -4  14   3       12.33       22.39      4.52 o 
  -3  14   3        0.51       -3.34      3.36 o 
  -2  14   3      278.95      284.00     11.15 o 
  -1  14   3      152.23      153.37     10.79 o 
   0  14   3       26.32       19.49      4.09 o 
   1  14   3       93.38       92.16      6.08 o 
   2  14   3       16.28        9.69      3.64 o 
   3  14   3       22.80       34.21      6.70 o 
   4  14   3        4.15        3.73      3.29 o 
   5  14   3       16.55       20.55      9.09 o 
  -7  15   3       10.55       16.52      5.14 o 
  -6  15   3       66.33       55.11      6.75 o 
  -5  15   3       21.22       25.05      4.97 o 
  -4  15   3       17.65       20.73      4.59 o 
  -3  15   3       82.46      104.94      8.24 o 
  -2  15   3       86.23       86.90      7.43 o 
  -1  15   3        7.06        8.11      5.05 o 
   0  15   3        2.17        3.66      5.42 o 
   1  15   3        0.99        0.47      4.49 o 
   2  15   3        8.46        5.30      4.88 o 
   3  15   3        3.19        1.47      4.14 o 
   4  15   3        0.69       12.23      6.97 o 
  -5  16   3       63.62       50.83      7.33 o 
  -4  16   3        0.10       -4.91      4.91 o 
  -3  16   3       34.64       34.27      6.59 o 
  -2  16   3       12.53       15.14      5.67 o 
  -1  16   3       12.79        9.34      5.19 o 
   0  16   3        9.49       -1.17      4.74 o 
   1  16   3        4.38       11.99     10.05 o 
   2  16   3        0.67        7.44      6.94 o 
 -15   0   4        0.00       -6.96      8.12 o 
 -14   0   4      213.27      292.13     17.01 o 
 -13   0   4        4.56        1.67      6.57 o 
 -12   0   4       11.71        6.90      4.73 o 
 -11   0   4      130.85      119.58      6.62 o 
 -10   0   4      249.54      254.63     15.90 o 
  -9   0   4     1095.82     1089.81     34.66 o 
  -8   0   4      332.76      303.93     11.07 o 
  -7   0   4        0.00        1.95      1.82 o 
  -6   0   4       76.85       70.74      3.78 o 
  -5   0   4     1517.84     1525.22     46.27 o 
  -4   0   4     1850.62     2002.83     60.18 o 
  -3   0   4       70.62       80.34      3.56 o 
  -2   0   4     2241.51     2145.19     64.13 o 
  -1   0   4     2652.26     2389.92     98.68 o 
   0   0   4      194.69      192.96      5.25 o 
   1   0   4      216.38      197.85      9.47 o 
   2   0   4       96.48       97.04      5.87 o 
   3   0   4      613.78      581.49     18.24 o 
   4   0   4      409.71      407.22     13.86 o 
   5   0   4       67.51       69.62      6.19 o 
   6   0   4        4.60        1.92      2.93 o 
   7   0   4       13.29        7.79      3.50 o 
   8   0   4        2.33        2.89      3.50 o 
   9   0   4       14.21       10.08      7.15 o 
  10   0   4       29.92       36.95      6.13 o 
  11   0   4       11.81       13.47      7.35 o 
 -15   1   4       16.10       26.58      8.18 o 
 -14   1   4       35.13       55.14      8.63 o 
 -13   1   4       65.44       74.85      6.53 o 
 -12   1   4       19.16       12.72      3.23 o 
 -11   1   4       38.66       22.82      2.29 o 
 -10   1   4       34.43       27.17      3.32 o 
  -9   1   4       30.61       22.38      2.97 o 
  -8   1   4       10.82       11.12      1.88 o 
  -7   1   4       51.43       49.00      2.31 o 
  -6   1   4        3.72        6.08      1.57 o 
  -5   1   4      171.15      166.19      4.53 o 
  -4   1   4     2898.09     2718.73     69.87 o 
  -3   1   4      848.05      819.91     17.83 o 
  -2   1   4      308.89      299.80      8.24 o 
  -1   1   4     1718.57     1625.79     31.94 o 
   0   1   4      551.47      522.41     10.07 o 
   1   1   4       10.61       11.16      1.54 o 
   2   1   4      573.58      604.62     13.61 o 
   3   1   4      546.29      556.73     14.12 o 
   4   1   4      141.93      151.95      3.93 o 
   5   1   4       72.56       74.42      2.82 o 
   6   1   4        6.57        3.90      3.24 o 
   7   1   4     1182.79     1179.55     33.25 o 
   8   1   4      168.72      165.29      8.82 o 
   9   1   4        5.66        5.55      3.89 o 
  10   1   4        1.46        6.27      3.59 o 
  11   1   4        3.21        4.62      3.96 o 
 -14   2   4       15.64        4.99      5.66 o 
 -13   2   4       10.51       11.70      3.96 o 
 -12   2   4        2.94        0.94      2.21 o 
 -11   2   4       21.65       21.67      2.71 o 
 -10   2   4      714.59      698.08     17.67 o 
  -9   2   4      986.35      964.74     21.99 o 
  -8   2   4      726.37      802.71     36.40 o 
  -7   2   4      148.07      165.18      4.77 o 
  -6   2   4      113.27      117.77      3.65 o 
  -5   2   4       54.03       69.92      2.16 o 
  -4   2   4     5333.73     5015.75     97.18 o 
  -3   2   4     2261.62     2194.73     43.34 o 
  -2   2   4       46.46       41.38      1.71 o 
  -1   2   4      201.82      205.54      4.77 o 
   0   2   4      778.49      797.66     16.16 o 
   1   2   4        9.46       11.05      1.19 o 
   2   2   4     1780.06     1795.88     42.19 o 
   3   2   4      214.00      237.84      5.59 o 
   4   2   4     1713.20     1713.89     39.61 o 
   5   2   4       22.18       25.52      2.17 o 
   6   2   4       90.74       94.14      4.27 o 
   7   2   4       85.47       78.37      5.41 o 
   8   2   4       12.92        2.40      3.32 o 
   9   2   4       72.59       73.83      5.24 o 
  10   2   4       49.51       58.51      5.23 o 
  11   2   4        2.68       -0.51      7.37 o 
 -14   3   4        0.06       -0.87      4.68 o 
 -13   3   4        3.63        0.95      4.24 o 
 -12   3   4        2.46       10.93      4.14 o 
 -11   3   4       50.58       36.21      5.44 o 
 -10   3   4      872.10      839.31     19.67 o 
  -9   3   4        2.10        0.75      1.44 o 
  -8   3   4        7.91       14.94      2.00 o 
  -7   3   4       68.33       69.60      2.69 o 
  -6   3   4     2234.50     2223.84     47.46 o 
  -5   3   4     1589.36     1603.43     37.80 o 
  -4   3   4      423.45      459.55     11.73 o 
  -3   3   4       83.52       66.28      2.19 o 
  -2   3   4      502.99      530.56     11.96 o 
  -1   3   4      864.84      894.37     20.84 o 
   0   3   4     4463.06     4464.64    103.22 o 
   1   3   4      574.60      595.68     13.57 o 
   2   3   4       90.50      128.58      3.86 o 
   3   3   4       16.43       25.70      1.59 o 
   4   3   4      245.88      262.02      6.92 o 
   5   3   4      463.32      452.81     13.38 o 
   6   3   4        4.75        9.65      2.26 o 
   7   3   4       63.13       66.00      4.41 o 
   8   3   4      188.50      194.56      8.42 o 
   9   3   4      249.74      248.69     10.13 o 
  10   3   4       25.27       31.74      5.66 o 
  11   3   4        2.84        3.95      7.77 o 
 -14   4   4        4.52       -0.72      7.73 o 
 -13   4   4        7.74        3.09      4.38 o 
 -12   4   4      115.52      113.21      7.62 o 
 -11   4   4      548.02      645.34     43.03 o 
 -10   4   4      845.41      885.24     33.86 o 
  -9   4   4       96.65      105.09      4.59 o 
  -8   4   4      207.18      235.69      9.54 o 
  -7   4   4      190.37      179.06      4.55 o 
  -6   4   4      294.19      309.97      9.23 o 
  -5   4   4      133.06      119.75      4.11 o 
  -4   4   4       13.21        8.42      1.42 o 
  -3   4   4       45.12       47.79      2.11 o 
  -2   4   4     1074.28     1144.14     24.75 o 
  -1   4   4       12.61       12.23      1.24 o 
   0   4   4      320.60      411.55      9.68 o 
   1   4   4      375.56      388.68     13.01 o 
   2   4   4       20.00       25.03      1.55 o 
   3   4   4        0.72        0.24      1.69 o 
   4   4   4       21.40       21.15      1.72 o 
   5   4   4      529.66      512.56     14.52 o 
   6   4   4      419.74      439.76     19.27 o 
   7   4   4      102.53       94.84      5.40 o 
   8   4   4       45.79       42.54      4.09 o 
   9   4   4       43.93       47.12      4.97 o 
  10   4   4       26.38       45.89      7.06 o 
 -14   5   4       62.26       73.97      7.50 o 
 -13   5   4       10.84       32.46      5.51 o 
 -12   5   4      153.92      152.53      9.06 o 
 -11   5   4      239.63      226.31      9.31 o 
 -10   5   4        5.81        2.90      3.40 o 
  -9   5   4       51.20       42.71      4.02 o 
  -8   5   4       14.38       13.02      2.68 o 
  -7   5   4       49.73       44.16      2.64 o 
  -6   5   4      248.95      304.14      7.73 o 
  -5   5   4        1.89        2.55      1.13 o 
  -4   5   4      105.10      117.91      3.50 o 
  -3   5   4        3.95        2.44      1.34 o 
  -2   5   4       33.52       39.30      1.95 o 
  -1   5   4        8.10        6.92      1.23 o 
   0   5   4     5062.28     5063.27    116.95 o 
   1   5   4      242.67      249.47      7.12 o 
   2   5   4      114.69       98.24      3.16 o 
   3   5   4        5.20        3.84      1.30 o 
   4   5   4        1.61       -1.26      1.26 o 
   5   5   4      211.40      202.55      6.83 o 
   6   5   4      641.83      652.13     19.61 o 
   7   5   4       22.03       19.01      3.29 o 
   8   5   4        5.88        4.37      5.58 o 
   9   5   4        4.80        3.40      3.41 o 
  10   5   4       23.76       27.61      7.15 o 
 -14   6   4       10.01       17.67      5.69 o 
 -13   6   4        0.20        3.40      4.38 o 
 -12   6   4       47.69       47.38      5.93 o 
 -11   6   4      278.22      287.69     12.70 o 
 -10   6   4      120.55      109.62      5.87 o 
  -9   6   4       27.05       27.88      3.57 o 
  -8   6   4      122.05      114.53      7.03 o 
  -7   6   4      347.04      393.59     14.65 o 
  -6   6   4       18.75       13.54      2.31 o 
  -5   6   4     1891.49     1754.27     56.59 o 
  -4   6   4       80.95       85.59      2.17 o 
  -3   6   4      605.05      647.57     14.70 o 
  -2   6   4      106.80      112.39      4.34 o 
  -1   6   4      278.83      285.27      7.23 o 
   0   6   4      271.13      270.14      8.30 o 
   1   6   4      235.10      227.23      6.15 o 
   2   6   4       21.34       21.47      1.71 o 
   3   6   4       98.24       89.62      3.42 o 
   4   6   4      344.49      396.03     11.45 o 
   5   6   4      191.60      194.60      6.76 o 
   6   6   4        4.54        0.20      2.10 o 
   7   6   4       16.19       17.83      3.10 o 
   8   6   4       41.30       49.91      6.29 o 
   9   6   4        2.67        4.76      5.17 o 
  10   6   4       26.05       25.17      5.21 o 
 -13   7   4       17.84       19.64      5.49 o 
 -12   7   4       58.23       71.62      6.77 o 
 -11   7   4       63.59       50.89      4.92 o 
 -10   7   4        0.29        0.54      2.89 o 
  -9   7   4       23.28       15.40      5.27 o 
  -8   7   4       64.34       69.89      4.68 o 
  -7   7   4        3.55        3.80      2.33 o 
  -6   7   4      215.20      215.67      8.21 o 
  -5   7   4      345.70      345.91     11.35 o 
  -4   7   4       83.82       75.42      4.30 o 
  -3   7   4       30.94       38.09      3.00 o 
  -2   7   4       31.35       25.02      2.22 o 
  -1   7   4       41.02       26.87      3.18 o 
   0   7   4     1832.20     1966.94     76.10 o 
   1   7   4       17.24       19.11      2.22 o 
   2   7   4       52.92       53.70      2.85 o 
   3   7   4       92.80       88.91      5.71 o 
   4   7   4      687.60      693.03     24.77 o 
   5   7   4        0.23        2.69      2.28 o 
   6   7   4       83.58       79.35      4.61 o 
   7   7   4       15.93       16.08      3.72 o 
   8   7   4       25.42       34.53      5.66 o 
   9   7   4       25.41       41.83      6.18 o 
  10   7   4        0.68       -1.89      6.82 o 
 -13   8   4        8.81       17.22      5.57 o 
 -12   8   4       77.45       59.96      5.41 o 
 -11   8   4        7.01        4.94      5.47 o 
 -10   8   4        9.05        0.03      3.62 o 
  -9   8   4       93.02       93.77      6.75 o 
  -8   8   4       32.24       30.68      3.71 o 
  -7   8   4       44.45       49.12      5.02 o 
  -6   8   4        0.13       -2.03      2.03 o 
  -5   8   4        0.16       -1.56      2.01 o 
  -4   8   4       50.68       50.17      3.25 o 
  -3   8   4       94.13       89.45      3.92 o 
  -2   8   4      195.01      195.41      5.62 o 
  -1   8   4      896.37      989.76     24.32 o 
   0   8   4       17.84       21.82      2.20 o 
   1   8   4       27.18       28.49      2.46 o 
   2   8   4       25.73       28.95      2.56 o 
   3   8   4      228.03      224.29      9.99 o 
   4   8   4      114.72      104.87      4.61 o 
   5   8   4        3.05        2.91      2.90 o 
   6   8   4       31.83       22.55      4.22 o 
   7   8   4        5.88        3.68      3.76 o 
   8   8   4       15.71       14.42      4.44 o 
   9   8   4       20.07       33.58      9.47 o 
 -12   9   4        7.46        8.21      4.01 o 
 -11   9   4        6.55       12.64      4.74 o 
 -10   9   4      161.97      149.29      8.92 o 
  -9   9   4       15.81       10.55      3.33 o 
  -8   9   4      105.63      115.47      6.35 o 
  -7   9   4      518.03      565.52     26.29 o 
  -6   9   4       47.29       48.19      4.16 o 
  -5   9   4       20.28       18.35      3.01 o 
  -4   9   4      314.00      349.10     15.00 o 
  -3   9   4      355.64      367.10     10.48 o 
  -2   9   4      219.49      210.78      6.54 o 
  -1   9   4       64.69       53.28      3.42 o 
   0   9   4      452.85      480.86     12.92 o 
   1   9   4      791.88      818.75     19.03 o 
   2   9   4     1602.67     1592.07     52.64 o 
   3   9   4      184.55      178.13     11.21 o 
   4   9   4        9.83        8.70      2.10 o 
   5   9   4       23.53       18.84      4.24 o 
   6   9   4       63.59       64.06      5.25 o 
   7   9   4       33.95       31.80      4.91 o 
   8   9   4        1.48        0.69      4.26 o 
   9   9   4       15.67        6.79      6.22 o 
 -12  10   4       62.47       81.79      7.95 o 
 -11  10   4        4.22        9.40      4.86 o 
 -10  10   4       26.79       10.09      3.81 o 
  -9  10   4      162.88      158.76      8.01 o 
  -8  10   4       68.04       61.60      5.06 o 
  -7  10   4      216.17      197.82      8.63 o 
  -6  10   4      232.95      222.39      9.03 o 
  -5  10   4       77.42       71.37      5.65 o 
  -4  10   4      361.95      352.99     12.11 o 
  -3  10   4      119.25      122.09      4.95 o 
  -2  10   4        6.39        9.09      2.20 o 
  -1  10   4       79.12       83.27      4.17 o 
   0  10   4       35.03       33.29      2.89 o 
   1  10   4      306.48      298.63      8.30 o 
   2  10   4      817.30      800.18     23.29 o 
   3  10   4       46.02       43.33      3.38 o 
   4  10   4        0.92       -0.80      1.68 o 
   5  10   4        2.91        8.02      3.56 o 
   6  10   4        6.93        4.64      4.19 o 
   7  10   4      151.20      145.56      7.47 o 
   8  10   4        3.23        4.39      6.38 o 
 -11  11   4        8.96        8.75      4.34 o 
 -10  11   4        1.47        9.02      4.24 o 
  -9  11   4        8.64        2.25      3.34 o 
  -8  11   4      105.56       94.12      6.41 o 
  -7  11   4       84.68       70.75      5.49 o 
  -6  11   4      121.65      134.49      7.93 o 
  -5  11   4      121.33      120.23      6.51 o 
  -4  11   4      115.28      104.34      6.59 o 
  -3  11   4        9.87        9.05      2.94 o 
  -2  11   4        0.78        2.43      2.19 o 
  -1  11   4        1.60       -0.80      1.93 o 
   0  11   4       41.03       37.96      3.26 o 
   1  11   4        7.37        4.36      1.95 o 
   2  11   4      400.20      433.59     11.43 o 
   3  11   4        5.59        5.12      3.14 o 
   4  11   4      107.11       94.30      5.63 o 
   5  11   4        0.05       -1.07      4.73 o 
   6  11   4        1.07       -4.43      4.43 o 
   7  11   4       94.47      110.98     16.63 o 
 -10  12   4       23.87       26.61      4.97 o 
  -9  12   4       54.43       60.43      5.80 o 
  -8  12   4       84.89       75.02      6.98 o 
  -7  12   4       10.15        9.18      3.54 o 
  -6  12   4       43.51       40.57      4.59 o 
  -5  12   4        3.65        2.95      3.39 o 
  -4  12   4        4.49        4.34      2.96 o 
  -3  12   4        0.55        3.40      2.90 o 
  -2  12   4      211.15      202.61      9.55 o 
  -1  12   4       60.96       52.60      4.83 o 
   0  12   4       41.33       42.83      4.18 o 
   1  12   4        1.61       -0.07      2.06 o 
   2  12   4       29.35       31.54      4.07 o 
   3  12   4       69.85       64.95      5.87 o 
   4  12   4       41.64       35.58      5.11 o 
   5  12   4        1.18        0.92      4.26 o 
   6  12   4        2.12        1.32      4.88 o 
   7  12   4        1.22       -6.57      7.93 o 
  -9  13   4        0.03       -3.79      3.79 o 
  -8  13   4       90.75       91.71      6.69 o 
  -7  13   4       43.90       48.16      5.21 o 
  -6  13   4        0.13        1.84      5.13 o 
  -5  13   4      190.79      179.86     11.16 o 
  -4  13   4        4.50        6.13      3.41 o 
  -3  13   4       32.59       29.56      4.32 o 
  -2  13   4        0.05        0.62      3.10 o 
  -1  13   4       21.64       20.28      3.85 o 
   0  13   4       10.56        4.68      3.32 o 
   1  13   4       35.17       45.56      5.47 o 
   2  13   4        7.24        5.51      2.69 o 
   3  13   4      207.01      217.65      9.67 o 
   4  13   4       29.39       40.66      6.06 o 
   5  13   4       10.56        6.43      6.22 o 
   6  13   4        1.91        4.64      8.89 o 
  -8  14   4        0.85       -3.11      5.47 o 
  -7  14   4        0.34        1.79      4.40 o 
  -6  14   4       18.18       19.48      4.58 o 
  -5  14   4       63.66       74.73      6.21 o 
  -4  14   4      108.73      111.51      7.00 o 
  -3  14   4       31.68       33.90      4.70 o 
  -2  14   4       73.60       77.67      5.98 o 
  -1  14   4       48.63       56.24      6.31 o 
   0  14   4       31.11       34.02      5.36 o 
   1  14   4       26.23       35.52      6.28 o 
   2  14   4        0.29        5.05      4.68 o 
   3  14   4       25.75        8.82      3.43 o 
   4  14   4        0.00        2.61      3.30 o 
   5  14   4       45.08       48.03      8.26 o 
  -7  15   4        8.42        7.76      4.71 o 
  -6  15   4      102.01      112.49      7.69 o 
  -5  15   4       39.96       48.04      5.71 o 
  -4  15   4        1.31        4.23      3.93 o 
  -3  15   4        0.30       -4.14      4.19 o 
  -2  15   4        9.44        1.95      4.74 o 
  -1  15   4       15.68       13.29      5.02 o 
   0  15   4       22.84       12.65      5.68 o 
   1  15   4       32.82       25.28      5.73 o 
   2  15   4        0.02       -0.83      3.07 o 
   3  15   4        0.98        8.51      9.28 o 
  -5  16   4       41.98       39.73      7.13 o 
  -4  16   4       88.93       85.70      8.38 o 
  -3  16   4        3.36        2.92      5.87 o 
  -2  16   4       37.60       42.86      7.19 o 
  -1  16   4       48.32       56.10      7.05 o 
   0  16   4        9.47       12.83      6.23 o 
   1  16   4        0.00       -6.35      6.35 o 
 -15   1   5        0.37        4.84      7.37 o 
 -14   1   5       68.34       90.46      9.84 o 
 -13   1   5        4.60        5.53      3.68 o 
 -12   1   5        1.72        2.01      2.81 o 
 -11   1   5       51.04       55.93      4.29 o 
 -10   1   5       51.52       42.48      3.08 o 
  -9   1   5     2043.69     2055.06     44.62 o 
  -8   1   5      382.67      401.93      9.93 o 
  -7   1   5       22.72       21.74      1.78 o 
  -6   1   5     1583.02     1637.88     35.28 o 
  -5   1   5     2521.63     2632.93     55.88 o 
  -4   1   5       57.77       68.73      2.42 o 
  -3   1   5     2604.21     2473.42     52.42 o 
  -2   1   5       29.20       20.91      1.51 o 
  -1   1   5       58.63       69.75      2.46 o 
   0   1   5      206.39      239.32      5.43 o 
   1   1   5      285.99      314.20      7.62 o 
   2   1   5       75.09       88.58      2.84 o 
   3   1   5       26.17       20.41      1.73 o 
   4   1   5       19.13       21.03      1.84 o 
   5   1   5       12.30       12.92      3.01 o 
   6   1   5      739.75      713.95     21.46 o 
   7   1   5       99.70       98.55      5.84 o 
   8   1   5      221.20      226.00      9.46 o 
   9   1   5       31.72       30.03      4.16 o 
  10   1   5        7.59        5.87      6.36 o 
 -15   2   5       13.25       31.32      7.38 o 
 -14   2   5        0.01       -5.60      5.60 o 
 -13   2   5        7.63        7.13      5.88 o 
 -12   2   5        5.23        5.85      3.00 o 
 -11   2   5        2.51        1.54      2.13 o 
 -10   2   5     1813.57     1803.05     53.32 o 
  -9   2   5        4.69       -0.15      1.47 o 
  -8   2   5       36.73       42.39      2.83 o 
  -7   2   5       57.43       62.07      2.58 o 
  -6   2   5        8.94       11.56      1.40 o 
  -5   2   5     2252.05     2289.21     53.44 o 
  -4   2   5       32.60       36.19      1.77 o 
  -3   2   5      392.75      395.87      9.22 o 
  -2   2   5      769.56      798.98     16.35 o 
  -1   2   5      715.37      695.34     15.49 o 
   0   2   5       57.95       70.23      2.51 o 
   1   2   5     2937.20     2886.52     67.09 o 
   2   2   5      168.34      134.56      5.08 o 
   3   2   5       15.53       16.80      1.78 o 
   4   2   5       75.00       81.00      4.24 o 
   5   2   5        9.83        7.92      2.29 o 
   6   2   5     1351.86     1333.50     37.12 o 
   7   2   5       22.71       21.41      4.51 o 
   8   2   5      256.98      256.65     10.36 o 
   9   2   5       11.00       10.37      3.57 o 
  10   2   5        1.59        0.29      3.71 o 
 -15   3   5       10.90       26.35      7.79 o 
 -14   3   5       28.02       30.41      5.86 o 
 -13   3   5        7.08        6.51      2.72 o 
 -12   3   5        7.23        2.60      2.30 o 
 -11   3   5      110.54      103.50      7.07 o 
 -10   3   5      421.84      422.07     13.59 o 
  -9   3   5      170.85      193.89      5.81 o 
  -8   3   5      289.51      279.70      8.09 o 
  -7   3   5      455.07      442.57     10.35 o 
  -6   3   5       50.14       41.09      2.27 o 
  -5   3   5     1411.52     1495.27     29.68 o 
  -4   3   5        1.24        2.11      0.94 o 
  -3   3   5      210.27      226.25      5.33 o 
  -2   3   5       83.38       75.57      2.69 o 
  -1   3   5     3746.93     3589.27     75.70 o 
   0   3   5      863.55      843.03     18.68 o 
   1   3   5     1487.33     1516.81     35.96 o 
   2   3   5      248.61      259.02      5.67 o 
   3   3   5        0.18        0.55      1.34 o 
   4   3   5       40.32       41.80      2.90 o 
   5   3   5      135.97      120.66      6.70 o 
   6   3   5      250.93      258.45      9.76 o 
   7   3   5       14.23       15.21      3.19 o 
   8   3   5       81.36       72.08      5.78 o 
   9   3   5        7.29        4.12      3.79 o 
  10   3   5       16.21       25.68      4.78 o 
 -14   4   5       34.58       37.43      6.69 o 
 -13   4   5       87.28       87.93     10.88 o 
 -12   4   5        5.26        2.43      2.99 o 
 -11   4   5        0.01        2.84      2.89 o 
 -10   4   5      607.68      573.42     20.83 o 
  -9   4   5      923.68      910.38     23.08 o 
  -8   4   5       78.23       74.84      3.96 o 
  -7   4   5       25.87       16.11      1.90 o 
  -6   4   5        8.14        8.43      1.98 o 
  -5   4   5       57.45       64.39      2.99 o 
  -4   4   5      451.38      475.85     10.17 o 
  -3   4   5      248.37      253.11      6.39 o 
  -2   4   5     3814.91     3768.90     95.04 o 
  -1   4   5      525.46      494.31     13.25 o 
   0   4   5      742.39      775.92     19.12 o 
   1   4   5       69.68       72.02      2.75 o 
   2   4   5      906.91      933.70     19.41 o 
   3   4   5      235.72      227.64      6.22 o 
   4   4   5        2.42        2.55      2.06 o 
   5   4   5      639.18      662.28     19.68 o 
   6   4   5       15.62       10.39      3.20 o 
   7   4   5      117.81      118.96      6.35 o 
   8   4   5       14.33       14.48      3.80 o 
   9   4   5       29.72       50.06      6.51 o 
  10   4   5        9.73       20.94      5.46 o 
 -14   5   5        5.20        8.36      4.97 o 
 -13   5   5        5.97        5.49      2.93 o 
 -12   5   5       26.71       22.73      5.49 o 
 -11   5   5      120.97      122.81      6.55 o 
 -10   5   5      326.08      331.41     13.89 o 
  -9   5   5       19.08       18.58      2.98 o 
  -8   5   5       62.42       62.63      4.30 o 
  -7   5   5      175.62      166.06      5.54 o 
  -6   5   5      153.68      166.14      6.57 o 
  -5   5   5        2.05        5.65      1.24 o 
  -4   5   5      230.23      216.97      5.18 o 
  -3   5   5      117.90      131.64      4.73 o 
  -2   5   5       87.91      103.77      3.71 o 
  -1   5   5     1827.53     1866.32     40.16 o 
   0   5   5       65.42       79.12      2.96 o 
   1   5   5      153.38      156.25      4.40 o 
   2   5   5      265.09      257.74      7.54 o 
   3   5   5       50.31       43.93      2.54 o 
   4   5   5        0.00        0.43      1.82 o 
   5   5   5      415.32      428.02     12.32 o 
   6   5   5        3.86        1.97      2.46 o 
   7   5   5       23.88       30.54      3.70 o 
   8   5   5       20.40       16.89      4.41 o 
   9   5   5       12.05        8.20      8.04 o 
 -14   6   5        3.42        5.55      5.15 o 
 -13   6   5       28.23       21.34      5.83 o 
 -12   6   5        0.93       -2.33      4.58 o 
 -11   6   5      121.88      108.00      6.16 o 
 -10   6   5       86.22       74.64      5.26 o 
  -9   6   5      442.18      450.27     14.83 o 
  -8   6   5        2.73        2.28      2.36 o 
  -7   6   5      196.79      191.62      7.63 o 
  -6   6   5       39.39       46.34      2.45 o 
  -5   6   5      765.15      737.96     18.60 o 
  -4   6   5        8.54       11.18      1.13 o 
  -3   6   5       28.28       28.82      1.74 o 
  -2   6   5        0.00        2.02      1.13 o 
  -1   6   5       94.31       94.51      3.35 o 
   0   6   5     2385.58     2356.52     50.50 o 
   1   6   5       90.08       96.82      3.53 o 
   2   6   5       21.91       23.84      1.85 o 
   3   6   5       11.74       14.76      1.74 o 
   4   6   5        0.08       -0.01      2.09 o 
   5   6   5      196.79      194.88      8.16 o 
   6   6   5      335.09      338.84     12.12 o 
   7   6   5       12.39       13.62      4.24 o 
   8   6   5       15.03       16.42      4.25 o 
   9   6   5       20.19       39.71      7.87 o 
 -13   7   5        1.92        5.14      4.35 o 
 -12   7   5        2.01        0.54      4.46 o 
 -11   7   5       13.87       21.20      4.41 o 
 -10   7   5       19.57       22.01      3.60 o 
  -9   7   5        3.50        4.74      2.71 o 
  -8   7   5       22.02       20.23      3.89 o 
  -7   7   5      419.73      410.94     13.47 o 
  -6   7   5        2.82        0.59      1.95 o 
  -5   7   5       89.75       91.31      4.77 o 
  -4   7   5      203.38      222.07      5.99 o 
  -3   7   5       47.47       54.78      2.67 o 
  -2   7   5       74.64       72.47      3.16 o 
  -1   7   5       57.56       54.54      2.97 o 
   0   7   5      621.52      662.01     15.44 o 
   1   7   5        1.58        0.79      1.87 o 
   2   7   5       28.23       27.12      2.24 o 
   3   7   5       65.58       58.34      2.85 o 
   4   7   5      258.72      243.90     12.37 o 
   5   7   5        0.59       -0.30      2.17 o 
   6   7   5       53.51       53.56      5.22 o 
   7   7   5       36.96       31.84      4.39 o 
   8   7   5        0.32        1.94      8.57 o 
   9   7   5        8.94       10.32      4.79 o 
 -13   8   5        1.63       -0.98      4.41 o 
 -12   8   5      106.90      104.80      6.75 o 
 -11   8   5       21.30       12.62      5.36 o 
 -10   8   5        0.31       -0.31      2.90 o 
  -9   8   5       97.33       88.70      5.75 o 
  -8   8   5        6.79        7.91      2.92 o 
  -7   8   5       35.59       33.02      3.96 o 
  -6   8   5       20.21       20.94      3.08 o 
  -5   8   5      269.13      256.24      9.37 o 
  -4   8   5       34.97       34.27      2.08 o 
  -3   8   5       22.71       19.27      1.70 o 
  -2   8   5       34.57       32.45      3.68 o 
  -1   8   5        2.71        5.29      2.00 o 
   0   8   5       26.71       32.40      3.52 o 
   1   8   5      156.71      140.00      4.70 o 
   2   8   5        4.42        3.19      1.58 o 
   3   8   5      105.29      103.10      4.41 o 
   4   8   5        2.30       -0.78      2.05 o 
   5   8   5        0.86        1.19      2.83 o 
   6   8   5        5.91       -4.08      4.08 o 
   7   8   5       14.11       11.05      5.60 o 
   8   8   5       22.07       21.37      4.95 o 
 -13   9   5        4.71       10.51      4.44 o 
 -12   9   5        2.14        8.81      4.76 o 
 -11   9   5       10.90        6.21      3.62 o 
 -10   9   5       60.73       58.79      6.25 o 
  -9   9   5       21.19       18.34      3.67 o 
  -8   9   5      169.33      169.48      9.07 o 
  -7   9   5       71.67       68.43      5.01 o 
  -6   9   5       13.27       11.89      2.96 o 
  -5   9   5      125.16      142.01      6.64 o 
  -4   9   5      155.98      157.49      6.95 o 
  -3   9   5       59.70       60.55      3.41 o 
  -2   9   5      280.52      273.43      7.55 o 
  -1   9   5        0.15        1.99      2.24 o 
   0   9   5       67.73       85.99      5.63 o 
   1   9   5     1746.32     1732.73     38.24 o 
   2   9   5       57.94       57.58      3.33 o 
   3   9   5        0.39        2.90      2.13 o 
   4   9   5        9.67        5.55      2.46 o 
   5   9   5       39.80       43.69      4.15 o 
   6   9   5        1.67       -0.95      3.56 o 
   7   9   5        0.01       -3.79      3.79 o 
   8   9   5        1.41       -0.78      5.19 o 
 -12  10   5        0.44        3.79      5.16 o 
 -11  10   5       32.55       29.66      4.86 o 
 -10  10   5        1.60        6.70      4.24 o 
  -9  10   5       53.05       56.35      5.05 o 
  -8  10   5      110.15      108.06      6.47 o 
  -7  10   5      141.80      142.30      7.09 o 
  -6  10   5        9.96        1.76      2.63 o 
  -5  10   5      401.62      398.42     15.57 o 
  -4  10   5      194.89      188.75      8.05 o 
  -3  10   5        4.31        4.59      2.50 o 
  -2  10   5       94.40       81.98      4.23 o 
  -1  10   5      126.96      120.90      5.30 o 
   0  10   5      604.44      591.11     15.89 o 
   1  10   5        2.51        5.33      1.90 o 
   2  10   5        0.44       -1.73      1.73 o 
   3  10   5        0.31       -0.10      2.01 o 
   4  10   5       44.76       41.86      4.80 o 
   5  10   5       15.34       15.15      3.54 o 
   6  10   5       56.98       66.03      5.98 o 
   7  10   5       52.48       67.88      8.18 o 
 -11  11   5        5.60        2.50      4.08 o 
 -10  11   5        0.00        2.82      3.66 o 
  -9  11   5       65.19       59.60      6.26 o 
  -8  11   5       31.30       34.05      4.51 o 
  -7  11   5        9.63       13.09      3.64 o 
  -6  11   5        0.01        1.73      3.33 o 
  -5  11   5       96.67       99.99      5.93 o 
  -4  11   5        0.18       -2.30      2.79 o 
  -3  11   5       31.50       31.64      3.57 o 
  -2  11   5       44.93       54.21      4.57 o 
  -1  11   5       35.94       34.50      3.22 o 
   0  11   5      175.55      177.01      6.76 o 
   1  11   5      249.39      222.45      7.77 o 
   2  11   5        1.17        0.29      1.98 o 
   3  11   5       22.86       19.98      4.16 o 
   4  11   5       49.45       56.68      7.60 o 
   5  11   5       18.98       12.59      3.79 o 
   6  11   5        0.19        9.31      5.85 o 
   7  11   5        0.67        0.49      6.97 o 
 -11  12   5        3.64       -4.27      4.27 o 
 -10  12   5        4.44        7.26      4.53 o 
  -9  12   5        9.94        5.85      3.85 o 
  -8  12   5      195.49      219.48     10.04 o 
  -7  12   5       77.83       77.62      5.96 o 
  -6  12   5       55.80       60.17      5.31 o 
  -5  12   5      133.89      145.07      7.48 o 
  -4  12   5       81.63      101.69      7.65 o 
  -3  12   5       30.00       31.87      4.02 o 
  -2  12   5      261.44      251.08     10.00 o 
  -1  12   5      183.83      167.36      7.64 o 
   0  12   5      218.13      227.55      9.27 o 
   1  12   5        6.74        3.54      5.86 o 
   2  12   5      139.67      133.93      8.10 o 
   3  12   5      337.21      328.30     12.17 o 
   4  12   5       68.17       79.42      6.96 o 
   5  12   5        1.44        6.19      5.11 o 
   6  12   5       12.24       37.89     13.15 o 
 -10  13   5        5.33        3.45      4.44 o 
  -9  13   5       18.69       18.77      4.60 o 
  -8  13   5       69.58       68.85      6.21 o 
  -7  13   5        4.12        4.93      3.81 o 
  -6  13   5        0.08       -1.17      3.23 o 
  -5  13   5      223.59      216.65     11.06 o 
  -4  13   5      109.07       90.12      6.20 o 
  -3  13   5       61.42       66.18      5.41 o 
  -2  13   5       38.94       30.01      4.59 o 
  -1  13   5       39.82       46.09      5.45 o 
   0  13   5       56.10       53.70      7.21 o 
   1  13   5       86.71       52.20     11.60 o 
   2  13   5      247.59      243.85     10.37 o 
   3  13   5       91.79       73.12      9.28 o 
   4  13   5        1.48        5.53      5.50 o 
   5  13   5        4.54       14.31      7.09 o 
  -8  14   5        3.53        0.03      4.09 o 
  -7  14   5       98.83       97.94      9.10 o 
  -6  14   5       24.24       28.47      4.86 o 
  -5  14   5      552.53      621.83     22.34 o 
  -4  14   5        2.76        8.17      6.82 o 
  -3  14   5       22.99       24.29      5.17 o 
  -2  14   5       15.63       16.25      4.12 o 
  -1  14   5       51.88       67.24      6.67 o 
   0  14   5       93.80       92.31      7.65 o 
   1  14   5        1.26       -2.68      4.42 o 
   2  14   5       32.25       33.90      7.87 o 
   3  14   5        9.40       -2.73      6.28 o 
   4  14   5        1.19       -6.78      9.09 o 
  -7  15   5      288.65      309.30     13.27 o 
  -6  15   5       13.02       17.24      5.07 o 
  -5  15   5        2.06        0.96      5.75 o 
  -4  15   5       11.16        4.89      5.69 o 
  -3  15   5        9.63        9.58      4.82 o 
  -2  15   5       14.12       14.74      5.47 o 
  -1  15   5       50.58       53.77      6.67 o 
   0  15   5       58.80       74.74      7.32 o 
   1  15   5       10.19       12.16      7.52 o 
   2  15   5        2.46       -3.96      6.42 o 
  -4  16   5        1.32       14.58      6.20 o 
  -3  16   5       30.91       42.10      8.46 o 
  -2  16   5       19.10       13.16      7.29 o 
  -1  16   5       34.30       31.87      8.24 o 
 -15   0   6       61.34      110.20     16.63 o 
 -14   0   6       25.88       28.61     10.44 o 
 -13   0   6       14.75       13.73      5.80 o 
 -12   0   6       34.21       30.69      7.93 o 
 -11   0   6        0.42        1.21      2.29 o 
 -10   0   6     2601.45     2640.39    212.09 o 
  -9   0   6      838.86      800.10     32.21 o 
  -8   0   6      564.23      621.22     20.51 o 
  -7   0   6      180.32      215.00      8.36 o 
  -6   0   6      886.43      915.40     28.86 o 
  -5   0   6     1044.06     1063.37     63.25 o 
  -4   0   6     5775.68     6211.26    224.04 o 
  -3   0   6     1949.01     1801.82     75.03 o 
  -2   0   6      213.66      220.31      8.18 o 
  -1   0   6        1.96        2.05      1.73 o 
   0   0   6     1227.32     1279.54     33.92 o 
   1   0   6      150.23      120.26      9.67 o 
   2   0   6     2906.25     2902.40    107.44 o 
   3   0   6      128.21      112.32      7.49 o 
   4   0   6      658.89      701.13     61.87 o 
   5   0   6      993.02      981.19     39.92 o 
   6   0   6      483.90      486.74     22.56 o 
   7   0   6      351.04      429.35     24.75 o 
   8   0   6        2.98        2.51      4.83 o 
   9   0   6       14.68       17.42      5.76 o 
 -15   1   6        8.01        7.85      7.49 o 
 -14   1   6       11.95        9.20     11.01 o 
 -13   1   6       45.58       57.64      6.10 o 
 -12   1   6       74.91       71.29      5.62 o 
 -11   1   6      196.46      192.82      6.97 o 
 -10   1   6      294.86      315.31      9.51 o 
  -9   1   6      164.27      158.75      5.65 o 
  -8   1   6      274.70      263.00      7.11 o 
  -7   1   6        0.00        1.28      1.23 o 
  -6   1   6      362.72      430.94     10.34 o 
  -5   1   6      263.90      327.13      8.98 o 
  -4   1   6      334.24      365.80      8.80 o 
  -3   1   6     2379.70     2492.22     53.03 o 
  -2   1   6     1192.84     1215.88     24.47 o 
  -1   1   6      536.27      584.81     11.70 o 
   0   1   6      426.79      469.22      9.47 o 
   1   1   6      822.36      866.00     19.32 o 
   2   1   6       50.96       60.21      3.64 o 
   3   1   6      250.56      254.39      9.03 o 
   4   1   6      193.70      200.75     10.83 o 
   5   1   6      191.66      200.94     15.37 o 
   6   1   6      179.06      168.33      8.89 o 
   7   1   6      395.04      405.68     14.25 o 
   8   1   6        0.00       -1.26      3.22 o 
   9   1   6        2.49       10.26      3.93 o 
 -15   2   6        0.31        0.65      5.48 o 
 -14   2   6       54.48       67.73      6.65 o 
 -13   2   6        0.23       -1.59      1.79 o 
 -12   2   6      545.79      522.90     19.33 o 
 -11   2   6      227.18      238.85     15.79 o 
 -10   2   6      394.40      380.54     11.26 o 
  -9   2   6       15.33       18.08      2.39 o 
  -8   2   6      917.74      920.02     20.80 o 
  -7   2   6     1081.39     1157.88     25.59 o 
  -6   2   6      263.40      311.28      7.84 o 
  -5   2   6      537.63      518.06     12.00 o 
  -4   2   6      151.04      181.86      5.45 o 
  -3   2   6        5.70        3.62      1.18 o 
  -2   2   6      294.74      327.62      7.47 o 
  -1   2   6       46.49       48.10      2.11 o 
   0   2   6     1235.92     1256.02     25.30 o 
   1   2   6      806.53      743.13     17.04 o 
   2   2   6      103.99      113.46      4.21 o 
   3   2   6       28.90       34.75      2.34 o 
   4   2   6      238.09      238.94      9.03 o 
   5   2   6      167.98      163.80      7.34 o 
   6   2   6       21.66       22.43      3.28 o 
   7   2   6      160.12      165.34      7.89 o 
   8   2   6      118.56      120.54      7.45 o 
   9   2   6        8.04       11.55      4.12 o 
 -15   3   6       11.79       14.88      5.55 o 
 -14   3   6        0.28       -0.32      4.30 o 
 -13   3   6       12.71        8.90      3.33 o 
 -12   3   6       75.97       55.05      4.59 o 
 -11   3   6        2.64        1.97      2.60 o 
 -10   3   6       47.33       48.22      3.46 o 
  -9   3   6        7.76       12.85      2.33 o 
  -8   3   6      735.19      717.05     16.57 o 
  -7   3   6      112.24      105.11      3.03 o 
  -6   3   6       42.73       35.95      1.57 o 
  -5   3   6       41.91       45.89      2.15 o 
  -4   3   6       52.99       50.10      2.39 o 
  -3   3   6      590.08      559.09     11.90 o 
  -2   3   6      106.72      103.29      3.38 o 
  -1   3   6      559.70      581.07     13.39 o 
   0   3   6      543.25      568.82     12.24 o 
   1   3   6       42.45       44.35      2.14 o 
   2   3   6      231.74      204.23      7.53 o 
   3   3   6       31.07       42.01      2.77 o 
   4   3   6        3.15       -2.07      2.07 o 
   5   3   6       97.10       93.42      6.29 o 
   6   3   6      281.71      270.31     10.38 o 
   7   3   6        2.98        3.78      4.35 o 
   8   3   6        3.60       -1.77      3.47 o 
   9   3   6        1.05        3.34      6.20 o 
 -15   4   6       26.69       32.99      7.93 o 
 -14   4   6       41.92       50.76      6.73 o 
 -13   4   6        2.69        1.09      3.20 o 
 -12   4   6        0.67       12.13      4.07 o 
 -11   4   6      141.66      134.19      6.85 o 
 -10   4   6      107.95       98.14      5.60 o 
  -9   4   6       55.99       47.47      3.30 o 
  -8   4   6      312.61      299.85      9.82 o 
  -7   4   6        5.11        1.28      1.51 o 
  -6   4   6      386.33      391.36     10.73 o 
  -5   4   6      121.39      121.98      4.14 o 
  -4   4   6      612.22      637.36     14.47 o 
  -3   4   6     2025.64     1967.25     49.36 o 
  -2   4   6      784.29      762.40     20.64 o 
  -1   4   6       17.51       22.24      1.66 o 
   0   4   6      476.66      489.57     11.62 o 
   1   4   6       25.17       26.33      1.82 o 
   2   4   6       42.99       39.17      2.48 o 
   3   4   6      169.73      178.25      6.16 o 
   4   4   6      277.14      264.88     11.21 o 
   5   4   6        2.31        0.81      2.51 o 
   6   4   6       24.91       26.75      4.52 o 
   7   4   6       26.70       25.74      3.80 o 
   8   4   6       34.59       39.51      6.81 o 
   9   4   6        0.02        9.17      4.81 o 
 -14   5   6       10.24       19.91      5.55 o 
 -13   5   6        4.87       -1.27      3.12 o 
 -12   5   6        0.22        2.89      3.24 o 
 -11   5   6      176.56      169.08     12.56 o 
 -10   5   6      214.93      209.26      8.69 o 
  -9   5   6       14.82       21.61      3.72 o 
  -8   5   6      466.67      459.44     14.72 o 
  -7   5   6       69.91       60.02      3.18 o 
  -6   5   6      117.78      119.84      4.32 o 
  -5   5   6        0.01       -1.13      1.13 o 
  -4   5   6       89.44      110.69      4.71 o 
  -3   5   6        0.73        4.22      1.74 o 
  -2   5   6      771.51      763.95     17.36 o 
  -1   5   6      103.32       89.96      3.28 o 
   0   5   6       98.19      104.16      3.94 o 
   1   5   6       75.00       73.20      2.83 o 
   2   5   6       91.01       89.70      3.73 o 
   3   5   6       80.51       80.81      4.99 o 
   4   5   6       49.89       42.38      3.74 o 
   5   5   6       14.62       14.42      3.41 o 
   6   5   6        3.72        3.04      2.82 o 
   7   5   6       14.13       13.71      3.47 o 
   8   5   6       46.83       52.82      5.17 o 
   9   5   6       19.35       33.21      7.60 o 
 -14   6   6        0.86       -0.43      3.15 o 
 -13   6   6        0.49        0.61      3.61 o 
 -12   6   6       10.42       21.76      4.03 o 
 -11   6   6        6.90        2.32      3.02 o 
 -10   6   6       43.53       42.18      4.29 o 
  -9   6   6        0.00        1.44      2.53 o 
  -8   6   6        3.80        5.05      2.55 o 
  -7   6   6      152.09      154.28      6.75 o 
  -6   6   6      174.76      193.00      6.35 o 
  -5   6   6        3.11        1.23      1.63 o 
  -4   6   6        0.31       -1.46      1.58 o 
  -3   6   6        6.31        6.05      1.35 o 
  -2   6   6      894.05      910.38     22.43 o 
  -1   6   6     1183.89     1163.79     25.88 o 
   0   6   6       17.54       18.60      2.02 o 
   1   6   6       47.27       52.57      2.58 o 
   2   6   6        0.13       -1.33      1.33 o 
   3   6   6       33.88       26.42      3.15 o 
   4   6   6       56.27       62.13      3.76 o 
   5   6   6        0.00       -1.33      2.67 o 
   6   6   6        9.93        3.85      3.23 o 
   7   6   6       45.40       43.37      4.93 o 
   8   6   6        1.14        6.31     11.41 o 
 -14   7   6        6.70       13.44      6.03 o 
 -13   7   6        0.67        1.31      3.77 o 
 -12   7   6       42.47       49.52      5.00 o 
 -11   7   6       18.49       12.74      5.69 o 
 -10   7   6      132.56      116.53      6.47 o 
  -9   7   6       44.73       52.12      4.97 o 
  -8   7   6      121.99      119.99      6.27 o 
  -7   7   6       72.28       67.14      4.54 o 
  -6   7   6        3.84        5.32      2.39 o 
  -5   7   6      129.98      130.97      4.89 o 
  -4   7   6       81.60       86.24      3.66 o 
  -3   7   6       68.11       66.69      3.65 o 
  -2   7   6        2.91       -0.46      1.83 o 
  -1   7   6       18.01       18.66      1.86 o 
   0   7   6      563.88      574.77     13.84 o 
   1   7   6      204.02      210.96      6.35 o 
   2   7   6        9.15        7.03      1.95 o 
   3   7   6      144.28      133.20      5.01 o 
   4   7   6        2.25        7.77      2.94 o 
   5   7   6       21.42       20.99      3.61 o 
   6   7   6        2.25        4.04      3.98 o 
   7   7   6       63.63       84.57      8.72 o 
   8   7   6       23.22       18.89      5.09 o 
 -13   8   6        0.40       -0.46      7.42 o 
 -12   8   6        4.47        4.86      3.77 o 
 -11   8   6       66.83       76.79      5.88 o 
 -10   8   6      128.27      132.13      7.09 o 
  -9   8   6      165.52      164.76      7.77 o 
  -8   8   6        4.96        3.93      2.79 o 
  -7   8   6      317.04      312.56     11.30 o 
  -6   8   6      385.13      399.42     27.25 o 
  -5   8   6       95.25       89.91      5.12 o 
  -4   8   6        2.56        1.51      2.93 o 
  -3   8   6       14.50       13.31      1.77 o 
  -2   8   6      264.68      273.72      7.52 o 
  -1   8   6        0.20        3.09      2.13 o 
   0   8   6       19.42       21.91      2.20 o 
   1   8   6       13.26       16.73      2.51 o 
   2   8   6        0.91        1.42      1.97 o 
   3   8   6       79.62       89.74      4.21 o 
   4   8   6        0.56       -1.21      3.40 o 
   5   8   6        2.36        7.56      4.88 o 
   6   8   6       42.25       45.81      5.30 o 
   7   8   6       21.95       19.49      6.69 o 
   8   8   6        7.88       11.39      5.35 o 
 -13   9   6        4.57       11.02      4.54 o 
 -12   9   6       10.71       13.36      4.46 o 
 -11   9   6        8.24        9.16      3.85 o 
 -10   9   6      135.63      138.67      7.58 o 
  -9   9   6       19.96       12.81      3.54 o 
  -8   9   6       43.44       44.52      4.44 o 
  -7   9   6       30.80       25.41      3.60 o 
  -6   9   6       31.88       29.91      4.69 o 
  -5   9   6        3.29        4.09      2.90 o 
  -4   9   6       10.73        6.72      2.65 o 
  -3   9   6       56.93       52.18      2.83 o 
  -2   9   6       58.18       58.06      3.62 o 
  -1   9   6        1.77        3.86      1.77 o 
   0   9   6       16.67       12.60      2.23 o 
   1   9   6       13.74       15.84      2.29 o 
   2   9   6       88.85       96.74      4.78 o 
   3   9   6       14.85        8.81      2.43 o 
   4   9   6        5.99        2.47      2.61 o 
   5   9   6       15.39       18.33      4.25 o 
   6   9   6       27.79       27.65      4.93 o 
   7   9   6        1.68       -2.02      4.37 o 
 -12  10   6       28.94       35.34      5.44 o 
 -11  10   6        7.12       14.23      4.22 o 
 -10  10   6       29.56       30.04      4.58 o 
  -9  10   6        1.39        0.43      3.60 o 
  -8  10   6        9.03        6.81      3.42 o 
  -7  10   6        7.63        3.16      3.02 o 
  -6  10   6       57.05       55.85      4.67 o 
  -5  10   6      544.33      542.53     20.38 o 
  -4  10   6      373.14      409.12     13.80 o 
  -3  10   6       14.47       11.01      3.09 o 
  -2  10   6      122.46      112.88      6.14 o 
  -1  10   6      371.51      381.01     10.21 o 
   0  10   6        0.00       -1.63      2.65 o 
   1  10   6      296.92      278.59      8.15 o 
   2  10   6      157.88      147.20      5.64 o 
   3  10   6        2.97       -0.24      2.35 o 
   4  10   6       15.50       18.21      3.58 o 
   5  10   6        2.13       -1.47      3.89 o 
   6  10   6       18.78        4.23      4.51 o 
   7  10   6        0.02        4.46      5.05 o 
 -11  11   6        6.36        3.98      4.28 o 
 -10  11   6        1.97        2.75      3.61 o 
  -9  11   6        0.38       -3.69      3.69 o 
  -8  11   6       16.38       13.67      3.83 o 
  -7  11   6       43.52       37.70      6.64 o 
  -6  11   6       11.93        7.90      3.38 o 
  -5  11   6        0.00        3.91      3.01 o 
  -4  11   6      472.15      491.63     16.03 o 
  -3  11   6       15.52       20.00      3.80 o 
  -2  11   6       19.73       25.88      3.80 o 
  -1  11   6        2.93       -1.20      2.25 o 
   0  11   6      356.50      367.95     14.29 o 
   1  11   6       69.03       70.33      3.92 o 
   2  11   6       75.89       66.64      4.97 o 
   3  11   6       18.45       29.86      4.46 o 
   4  11   6       14.20       21.89      4.12 o 
   5  11   6        0.33       -1.95      3.94 o 
   6  11   6        0.02       -1.31      4.44 o 
 -11  12   6       40.91       46.83      6.01 o 
 -10  12   6       50.14       40.03      5.63 o 
  -9  12   6       26.89       30.99      5.93 o 
  -8  12   6       12.95       10.79      4.20 o 
  -7  12   6        8.64        3.83      3.40 o 
  -6  12   6      281.12      270.60     11.09 o 
  -5  12   6       30.10       31.27      4.30 o 
  -4  12   6        2.86        0.87      3.13 o 
  -3  12   6       39.04       27.96      4.71 o 
  -2  12   6       50.93       52.25      4.71 o 
  -1  12   6      149.74      155.05      7.57 o 
   0  12   6        4.95       10.54      3.61 o 
   1  12   6        2.41        0.45      4.63 o 
   2  12   6      345.38      325.33     12.07 o 
   3  12   6        0.71        3.33      3.74 o 
   4  12   6        3.39        7.11      4.80 o 
   5  12   6        8.30       16.53      5.06 o 
 -10  13   6        0.18       -7.73      9.28 o 
  -9  13   6        0.35        0.22      5.76 o 
  -8  13   6       14.89       11.08      4.42 o 
  -7  13   6        0.60       -3.68      3.68 o 
  -6  13   6      341.60      317.29     12.65 o 
  -5  13   6        5.60        8.40      4.35 o 
  -4  13   6      301.96      307.65     13.86 o 
  -3  13   6       33.65       31.38      5.80 o 
  -2  13   6        1.64       -1.46      3.29 o 
  -1  13   6       49.42       60.82      5.49 o 
   0  13   6       82.20       71.06      8.22 o 
   1  13   6      148.56      144.34     11.95 o 
   2  13   6      159.82      109.56     18.56 o 
   3  13   6        1.92       12.22      5.98 o 
   4  13   6        5.64       -0.93      3.94 o 
  -8  14   6      102.55      103.55      9.12 o 
  -7  14   6       16.09       15.95      4.87 o 
  -6  14   6      109.36      115.69      7.60 o 
  -5  14   6       85.81       74.61      7.25 o 
  -4  14   6       10.56        6.34      4.74 o 
  -3  14   6       12.39        5.80      3.87 o 
  -2  14   6       10.22       10.31      4.13 o 
  -1  14   6        2.32        0.94      4.45 o 
   0  14   6        0.23        2.43      5.32 o 
   1  14   6       64.22       48.92      8.73 o 
   2  14   6       60.77       51.44     14.89 o 
   3  14   6        4.68       -5.15      5.15 o 
  -6  15   6       39.49       38.43      5.95 o 
  -5  15   6        0.11       -3.93      3.93 o 
  -4  15   6        0.04       -2.77      4.12 o 
  -3  15   6       19.11        7.39      5.16 o 
  -2  15   6       33.31       34.33      7.36 o 
  -1  15   6        0.00        0.79      5.10 o 
   0  15   6       70.10       58.88     12.95 o 
   1  15   6       72.32       60.06      9.68 o 
 -15   1   7      104.55      123.40     12.71 o 
 -14   1   7       61.99       65.13      7.10 o 
 -13   1   7       39.27       47.87      7.06 o 
 -12   1   7       28.92       25.34      3.35 o 
 -11   1   7        0.20        3.24      2.66 o 
 -10   1   7     1223.53     1170.68     28.69 o 
  -9   1   7      304.27      301.64      8.21 o 
  -8   1   7      197.20      195.48      5.80 o 
  -7   1   7        2.04        3.60      1.60 o 
  -6   1   7        0.36        0.40      1.29 o 
  -5   1   7      864.00      948.01     21.17 o 
  -4   1   7       15.37       14.01      1.38 o 
  -3   1   7       32.02       26.24      1.91 o 
  -2   1   7      456.34      454.71     10.12 o 
  -1   1   7       39.45       44.24      1.92 o 
   0   1   7        0.80       -0.28      0.86 o 
   1   1   7      638.49      659.02     16.87 o 
   2   1   7      499.88      511.65     15.70 o 
   3   1   7      232.58      213.14      8.26 o 
   4   1   7       24.98       21.81      3.02 o 
   5   1   7      180.68      158.81      8.40 o 
   6   1   7      326.43      340.88     18.36 o 
   7   1   7        0.29        3.52      4.19 o 
   8   1   7        0.07        1.03      3.71 o 
 -15   2   7        8.18       16.95      6.30 o 
 -14   2   7        4.44        7.93      4.41 o 
 -13   2   7        0.04        5.13      4.04 o 
 -12   2   7        0.07        1.55      3.68 o 
 -11   2   7      554.36      529.24     15.12 o 
 -10   2   7      251.12      272.91      9.74 o 
  -9   2   7        1.80        4.10      1.85 o 
  -8   2   7      399.02      397.70      9.99 o 
  -7   2   7      199.07      197.06      5.70 o 
  -6   2   7       34.49       34.70      2.36 o 
  -5   2   7      608.16      714.35     16.19 o 
  -4   2   7      107.50      118.34      3.78 o 
  -3   2   7      709.32      697.65     14.78 o 
  -2   2   7     1032.39     1060.61     21.71 o 
  -1   2   7       72.69       70.16      2.56 o 
   0   2   7      679.94      713.92     14.09 o 
   1   2   7      125.85      123.58      4.58 o 
   2   2   7       61.54       65.49      4.10 o 
   3   2   7       50.22       49.27      3.74 o 
   4   2   7       63.69       69.97      4.68 o 
   5   2   7       89.44       86.14      6.42 o 
   6   2   7      212.58      222.08     11.11 o 
   7   2   7      174.27      199.78      9.26 o 
   8   2   7       25.40       20.49      6.11 o 
 -15   3   7       12.60       19.70      5.84 o 
 -14   3   7       42.98       48.95      6.53 o 
 -13   3   7       34.63       25.71      4.11 o 
 -12   3   7       47.66       42.27      4.29 o 
 -11   3   7       49.75       50.36      4.38 o 
 -10   3   7       22.38       24.72      2.82 o 
  -9   3   7      955.69      953.07     24.11 o 
  -8   3   7       22.13       23.37      2.50 o 
  -7   3   7       61.43       57.42      2.63 o 
  -6   3   7       66.35       78.94      3.07 o 
  -5   3   7      477.68      492.17     12.70 o 
  -4   3   7        0.54        2.61      1.27 o 
  -3   3   7       61.89       57.60      2.35 o 
  -2   3   7       65.53       66.92      3.00 o 
  -1   3   7       18.39       18.16      1.54 o 
   0   3   7        0.00       -1.24      1.24 o 
   1   3   7        6.58        8.17      1.59 o 
   2   3   7       87.85       83.95      3.82 o 
   3   3   7        7.57        0.16      2.20 o 
   4   3   7        5.99        4.64      2.51 o 
   5   3   7       25.40       29.65      3.62 o 
   6   3   7      383.21      413.32     14.54 o 
   7   3   7       61.18       69.52      5.55 o 
   8   3   7       89.20      103.63      7.16 o 
 -15   4   7        1.96       -0.16      9.61 o 
 -14   4   7       88.56      113.50      8.66 o 
 -13   4   7        3.18        5.43      4.02 o 
 -12   4   7       64.90       56.16      5.45 o 
 -11   4   7      197.88      173.13      7.92 o 
 -10   4   7      406.72      401.38     15.98 o 
  -9   4   7      641.26      647.30     17.25 o 
  -8   4   7      226.33      238.96      7.68 o 
  -7   4   7       28.93       35.72      2.75 o 
  -6   4   7       11.10       14.76      1.63 o 
  -5   4   7        0.02       -0.99      0.99 o 
  -4   4   7      352.41      384.83      8.75 o 
  -3   4   7       24.19       33.21      1.98 o 
  -2   4   7       27.69       28.34      1.91 o 
  -1   4   7      576.31      598.67     14.02 o 
   0   4   7      556.14      604.53     15.57 o 
   1   4   7       19.60       24.03      2.16 o 
   2   4   7      413.36      400.35     11.40 o 
   3   4   7       76.22       73.48      4.57 o 
   4   4   7       53.30       54.13      4.23 o 
   5   4   7       28.17       28.99      3.73 o 
   6   4   7       11.09        8.90      4.24 o 
   7   4   7       40.64       47.74      5.55 o 
   8   4   7      154.42      159.34     13.95 o 
 -14   5   7        2.88        0.19      3.66 o 
 -13   5   7        7.42        5.63      3.74 o 
 -12   5   7       35.33       33.95      4.36 o 
 -11   5   7        0.02        3.46      3.35 o 
 -10   5   7       75.20       68.34      5.02 o 
  -9   5   7      349.18      344.17     12.96 o 
  -8   5   7      358.98      348.36     11.96 o 
  -7   5   7     1549.69     1439.68     39.67 o 
  -6   5   7      190.76      185.16      5.58 o 
  -5   5   7       40.08       28.83      2.41 o 
  -4   5   7      211.28      212.40      5.98 o 
  -3   5   7      316.13      304.70      8.60 o 
  -2   5   7      252.57      257.57      6.96 o 
  -1   5   7      939.23      951.06     21.47 o 
   0   5   7        5.71        6.75      1.52 o 
   1   5   7        0.64       -1.44      1.44 o 
   2   5   7       57.31       56.55      3.13 o 
   3   5   7        0.25       -2.10      2.10 o 
   4   5   7        0.69        2.92      4.18 o 
   5   5   7       63.21       59.72      4.59 o 
   6   5   7       95.18      105.80      8.34 o 
   7   5   7      121.87      139.02      8.32 o 
   8   5   7      238.93      253.09     11.21 o 
 -14   6   7        3.52        3.80      4.58 o 
 -13   6   7        2.28        6.65      3.96 o 
 -12   6   7        3.55       11.56      3.75 o 
 -11   6   7        0.18        1.28      3.63 o 
 -10   6   7      108.94       94.64      5.94 o 
  -9   6   7      173.99      174.40      8.71 o 
  -8   6   7       14.15       13.75      2.87 o 
  -7   6   7       39.73       40.57      3.75 o 
  -6   6   7       16.35       14.97      2.37 o 
  -5   6   7       53.14       54.98      3.19 o 
  -4   6   7       11.84       11.98      1.64 o 
  -3   6   7      921.67      938.02     21.22 o 
  -2   6   7      476.60      501.44     12.23 o 
  -1   6   7      468.40      483.39     11.86 o 
   0   6   7      507.87      510.15     12.48 o 
   1   6   7       78.82       73.61      3.57 o 
   2   6   7       70.96       67.64      3.56 o 
   3   6   7      286.62      280.08     13.06 o 
   4   6   7       16.73       19.02      3.86 o 
   5   6   7       10.64       10.97      3.94 o 
   6   6   7        1.02        4.51      4.51 o 
   7   6   7       17.42       18.05      4.41 o 
   8   6   7      167.28      193.37     11.00 o 
 -14   7   7        1.52        3.83      4.94 o 
 -13   7   7        3.44       10.76      5.21 o 
 -12   7   7        2.87        4.44      3.56 o 
 -11   7   7       10.16        8.90      4.24 o 
 -10   7   7       43.84       45.47      4.58 o 
  -9   7   7      241.65      242.59      9.70 o 
  -8   7   7       16.12       21.49      4.24 o 
  -7   7   7      336.47      327.80     11.59 o 
  -6   7   7        0.72       -1.91      1.91 o 
  -5   7   7        4.41        0.73      1.80 o 
  -4   7   7     1016.18     1016.69     22.98 o 
  -3   7   7      254.71      263.69      7.29 o 
  -2   7   7      322.23      334.96      8.85 o 
  -1   7   7      118.25      117.51      4.27 o 
   0   7   7      375.46      373.20     10.68 o 
   1   7   7      848.69      823.77     19.52 o 
   2   7   7      125.19      131.79      5.71 o 
   3   7   7       26.72       27.05      3.47 o 
   4   7   7        0.00       -2.57      2.57 o 
   5   7   7        0.27       -2.78      3.96 o 
   6   7   7        4.14        6.69      3.61 o 
   7   7   7       47.39       49.10      7.29 o 
 -13   8   7        0.03       -3.17      7.76 o 
 -12   8   7       15.80       25.09      5.19 o 
 -11   8   7       10.51        5.86      3.46 o 
 -10   8   7       57.42       51.99      4.98 o 
  -9   8   7        1.81       -2.20      2.78 o 
  -8   8   7      215.99      197.96      9.75 o 
  -7   8   7        0.00        1.56      2.90 o 
  -6   8   7       33.04       25.90      3.42 o 
  -5   8   7      134.75      122.83      6.99 o 
  -4   8   7      269.93      272.95      8.61 o 
  -3   8   7        3.87        1.53      1.96 o 
  -2   8   7      135.78      124.38      4.54 o 
  -1   8   7        9.00        7.42      1.98 o 
   0   8   7       16.86       21.66      2.33 o 
   1   8   7       72.67       77.16      4.36 o 
   2   8   7       12.67        8.55      2.62 o 
   3   8   7       22.23       18.46      2.97 o 
   4   8   7       23.48       24.17      3.87 o 
   5   8   7        4.93       11.63      4.32 o 
   6   8   7        3.83        0.28      4.01 o 
   7   8   7        7.42        8.69      4.95 o 
 -13   9   7        0.77       11.34      4.80 o 
 -12   9   7        9.03       10.71      5.17 o 
 -11   9   7        0.08        2.71      3.48 o 
 -10   9   7       50.25       48.34      5.16 o 
  -9   9   7      197.17      192.26      9.04 o 
  -8   9   7      143.49      141.67      7.30 o 
  -7   9   7       92.57       87.82      6.36 o 
  -6   9   7       92.55       85.44      5.48 o 
  -5   9   7      704.40      712.88     29.13 o 
  -4   9   7        0.45        3.32      2.79 o 
  -3   9   7       81.06       75.44      6.07 o 
  -2   9   7       32.22       28.24      2.53 o 
  -1   9   7      154.05      149.65      5.31 o 
   0   9   7      383.46      358.55      9.78 o 
   1   9   7        1.94        8.23      2.74 o 
   2   9   7       15.68       19.95      2.77 o 
   3   9   7       12.34       13.78      2.85 o 
   4   9   7        7.95        3.81      4.65 o 
   5   9   7       43.86       53.90      6.80 o 
   6   9   7       15.41       28.12      5.16 o 
 -12  10   7        0.24       -4.32      4.32 o 
 -11  10   7       13.78       14.14      5.86 o 
 -10  10   7       99.81       96.10      6.85 o 
  -9  10   7        2.20       -1.49      3.37 o 
  -8  10   7        1.38       -2.89      2.98 o 
  -7  10   7        1.22        4.19      3.13 o 
  -6  10   7       33.69       28.38      4.13 o 
  -5  10   7      619.08      639.51     24.22 o 
  -4  10   7       63.19       54.55      4.49 o 
  -3  10   7       88.67       94.23      5.65 o 
  -2  10   7        7.99        6.04      2.69 o 
  -1  10   7        5.20       10.06      3.79 o 
   0  10   7        0.66       -0.68      2.16 o 
   1  10   7       39.21       38.35      3.45 o 
   2  10   7        4.17        2.04      2.41 o 
   3  10   7        3.65        5.22      3.08 o 
   4  10   7       28.16       19.51      4.78 o 
   5  10   7        1.31       -3.86      3.86 o 
   6  10   7       70.45       83.72      7.60 o 
 -11  11   7       12.05       22.84      5.07 o 
 -10  11   7        6.89        5.21      4.15 o 
  -9  11   7        0.51       -1.38      3.32 o 
  -8  11   7       28.69       33.75      4.62 o 
  -7  11   7       27.33       17.90      4.10 o 
  -6  11   7        5.32        7.44      3.80 o 
  -5  11   7      317.75      328.57     14.65 o 
  -4  11   7      102.65       94.39      6.02 o 
  -3  11   7       43.94       41.89      4.37 o 
  -2  11   7       40.98       49.35      4.71 o 
  -1  11   7      136.22      127.33      6.77 o 
   0  11   7      159.00      146.15      5.57 o 
   1  11   7        0.83       -1.93      3.00 o 
   2  11   7       26.51       23.87      3.92 o 
   3  11   7       41.42       37.84      5.97 o 
   4  11   7        9.20        6.73      4.57 o 
   5  11   7        2.46       -3.88      4.92 o 
 -10  12   7       44.72       46.42      5.99 o 
  -9  12   7       57.62       58.81      5.94 o 
  -8  12   7       19.05        9.62      4.08 o 
  -7  12   7        0.89       -3.37      3.37 o 
  -6  12   7      164.50      148.91      7.90 o 
  -5  12   7      453.74      463.87     18.47 o 
  -4  12   7       26.22       31.59      4.43 o 
  -3  12   7       25.97       26.03      4.28 o 
  -2  12   7       17.32       16.37      5.64 o 
  -1  12   7       88.75       91.96      6.03 o 
   0  12   7       64.29       71.99      6.73 o 
   1  12   7        0.08       15.60      4.49 o 
   2  12   7       29.26       26.70      4.51 o 
   3  12   7        6.70        7.39      4.86 o 
   4  12   7        9.63        4.15      6.59 o 
  -9  13   7        0.39       -2.28      4.20 o 
  -8  13   7        7.68       17.88      4.85 o 
  -7  13   7      158.94      150.11      9.72 o 
  -6  13   7       53.04       61.90      6.80 o 
  -5  13   7       18.12       16.05      4.46 o 
  -4  13   7       15.24       13.51      4.23 o 
  -3  13   7       55.16       54.96      5.42 o 
  -2  13   7       18.47       23.86      4.52 o 
  -1  13   7        0.50        1.67      3.67 o 
   0  13   7      239.13      249.33     15.83 o 
   1  13   7        6.32       -5.56      5.56 o 
   2  13   7       13.64        9.70      5.84 o 
   3  13   7       11.84       19.38      6.64 o 
  -8  14   7       22.90       19.83      5.24 o 
  -7  14   7        7.38        6.80      4.84 o 
  -6  14   7        6.11        6.10      4.37 o 
  -5  14   7       10.67       10.84      4.55 o 
  -4  14   7        0.66       -1.55      5.13 o 
  -3  14   7        0.64       -3.28      4.86 o 
  -2  14   7        6.47        3.72      4.25 o 
  -1  14   7        8.89       20.23      7.24 o 
   0  14   7        2.80       15.17      6.69 o 
   1  14   7       60.82       67.67      9.91 o 
  -5  15   7       12.58       19.84      5.33 o 
  -4  15   7       18.53       15.62      5.11 o 
  -3  15   7       13.69       12.83      5.97 o 
  -2  15   7        0.00       -5.10      5.10 o 
  -1  15   7        1.22       10.37      7.71 o 
 -15   0   8       21.78       26.29     11.99 o 
 -14   0   8        0.83       -7.73      7.73 o 
 -13   0   8        0.01        1.24      5.17 o 
 -12   0   8      573.10      623.67     82.75 o 
 -11   0   8      139.37      107.37      8.55 o 
 -10   0   8      212.37      210.79      9.33 o 
  -9   0   8      120.27      110.47      6.15 o 
  -8   0   8      627.76      616.26     20.98 o 
  -7   0   8     2950.28     3053.27     92.59 o 
  -6   0   8     1175.41     1194.42     40.10 o 
  -5   0   8        3.91       11.57      3.14 o 
  -4   0   8      151.72      146.64      6.47 o 
  -3   0   8      464.10      501.67     16.97 o 
  -2   0   8       85.49       98.34      5.41 o 
  -1   0   8      152.23      162.55      6.53 o 
   0   0   8      215.96      221.56     11.75 o 
   1   0   8       14.07        8.54      3.15 o 
   2   0   8        2.68        0.21      2.86 o 
   3   0   8       48.36       57.17      9.47 o 
   4   0   8        0.06        1.78      3.86 o 
   5   0   8      110.27      125.08      9.57 o 
   6   0   8      102.45      116.48      9.57 o 
   7   0   8       18.51       13.96      8.51 o 
   8   0   8        6.19        3.45      5.85 o 
 -15   1   8        0.99       -3.26     18.37 o 
 -14   1   8        3.53       -1.40      4.44 o 
 -13   1   8        0.32        1.01      4.21 o 
 -12   1   8        5.29        6.95      4.37 o 
 -11   1   8      221.81      209.13      8.33 o 
 -10   1   8        9.90       10.98      2.56 o 
  -9   1   8       23.75       25.06      2.51 o 
  -8   1   8      179.21      199.62      6.57 o 
  -7   1   8      115.66      125.66      4.39 o 
  -6   1   8      398.89      423.33     11.52 o 
  -5   1   8        5.57        1.53      1.20 o 
  -4   1   8       51.70       48.69      2.64 o 
  -3   1   8      187.21      200.43      5.76 o 
  -2   1   8      901.09      924.22     18.11 o 
  -1   1   8      168.24      189.21      5.14 o 
   0   1   8       35.25       35.52      2.23 o 
   1   1   8      242.80      243.43      8.98 o 
   2   1   8      283.75      290.30     10.37 o 
   3   1   8      148.10      155.21      7.12 o 
   4   1   8        1.46       -0.76      3.63 o 
   5   1   8       60.12       60.74      4.75 o 
   6   1   8        1.72       -2.85      2.85 o 
   7   1   8        0.07        1.29      4.26 o 
   8   1   8        6.86        9.74      4.35 o 
 -15   2   8       12.03       10.48      8.56 o 
 -14   2   8        6.77       -0.27      5.60 o 
 -13   2   8       43.64       46.09      5.68 o 
 -12   2   8       46.17       38.46      4.26 o 
 -11   2   8        1.85        0.76      2.39 o 
 -10   2   8        7.59       11.40      3.29 o 
  -9   2   8      102.79      105.76      4.77 o 
  -8   2   8       84.47       83.65      3.55 o 
  -7   2   8        8.86       12.48      1.74 o 
  -6   2   8        1.21        1.94      1.36 o 
  -5   2   8        0.00       -0.75      1.20 o 
  -4   2   8       91.63      101.71      3.41 o 
  -3   2   8      626.42      658.34     14.19 o 
  -2   2   8       14.45       12.84      2.14 o 
  -1   2   8        3.13        4.92      1.32 o 
   0   2   8       40.72       50.80      2.93 o 
   1   2   8      415.10      386.10     12.61 o 
   2   2   8      203.89      189.31      7.82 o 
   3   2   8      100.66      109.47      6.59 o 
   4   2   8        0.10        5.03      2.94 o 
   5   2   8        8.00        2.25      2.70 o 
   6   2   8      327.42      341.19     13.08 o 
   7   2   8       11.43       14.12      3.87 o 
 -15   3   8       51.05       54.80      7.37 o 
 -14   3   8        0.10        1.74      4.96 o 
 -13   3   8        1.23       -0.49      3.32 o 
 -12   3   8        2.91       -1.44      3.10 o 
 -11   3   8        3.20        1.53      2.95 o 
 -10   3   8      429.53      429.87     12.49 o 
  -9   3   8        7.26        7.10      2.25 o 
  -8   3   8      256.87      256.02      9.15 o 
  -7   3   8      127.76      133.32      4.44 o 
  -6   3   8       18.76       32.38      2.12 o 
  -5   3   8      235.71      244.63      6.20 o 
  -4   3   8      200.64      203.88      5.40 o 
  -3   3   8      216.61      236.68      6.08 o 
  -2   3   8      417.69      423.36     10.43 o 
  -1   3   8        0.37       -1.90      1.90 o 
   0   3   8      223.81      219.13      6.52 o 
   1   3   8       83.04       74.46      5.69 o 
   2   3   8        0.32       -1.19      2.06 o 
   3   3   8      281.02      250.90      9.73 o 
   4   3   8      140.93      140.45      7.02 o 
   5   3   8      173.09      165.46      7.95 o 
   6   3   8        9.58       18.41      3.97 o 
   7   3   8        0.05       -3.93      4.35 o 
 -15   4   8        0.05       -4.82      4.82 o 
 -14   4   8       16.61       20.95      6.76 o 
 -13   4   8       20.11       18.36      4.09 o 
 -12   4   8       74.82       69.62      6.42 o 
 -11   4   8       26.25       20.86      3.58 o 
 -10   4   8      172.45      173.05      7.78 o 
  -9   4   8      608.06      591.46     16.08 o 
  -8   4   8        1.46        2.74      2.55 o 
  -7   4   8     1112.29     1097.43     30.13 o 
  -6   4   8      533.96      556.87     14.86 o 
  -5   4   8      242.57      243.57      6.21 o 
  -4   4   8      569.86      610.22     14.38 o 
  -3   4   8      287.13      300.84      8.71 o 
  -2   4   8        0.59       -1.31      1.31 o 
  -1   4   8      104.67      118.51      4.40 o 
   0   4   8      423.35      421.09     11.91 o 
   1   4   8      767.27      773.15     18.38 o 
   2   4   8       18.37       21.91      3.04 o 
   3   4   8      195.00      209.04      9.89 o 
   4   4   8       38.35       41.40      4.19 o 
   5   4   8        9.76        8.49      3.20 o 
   6   4   8        4.28        7.78      3.87 o 
   7   4   8       49.06       56.26      6.76 o 
 -14   5   8       20.76       34.15      6.99 o 
 -13   5   8       25.94       17.60      4.22 o 
 -12   5   8        8.23       18.06      6.17 o 
 -11   5   8       18.23       14.51      3.62 o 
 -10   5   8      663.99      648.76     20.23 o 
  -9   5   8      281.86      278.33     10.52 o 
  -8   5   8      614.19      593.40     18.36 o 
  -7   5   8        2.44        3.83      1.85 o 
  -6   5   8      257.80      248.18      7.12 o 
  -5   5   8      101.42       97.27      3.58 o 
  -4   5   8      426.11      461.82     11.40 o 
  -3   5   8      159.86      146.83      4.75 o 
  -2   5   8      273.49      265.22      7.95 o 
  -1   5   8       13.50       14.77      1.81 o 
   0   5   8      458.84      462.54     11.85 o 
   1   5   8       39.87       39.17      2.99 o 
   2   5   8      198.50      189.20      7.96 o 
   3   5   8       25.31       31.12      4.36 o 
   4   5   8        5.01        4.97      4.52 o 
   5   5   8       44.19       47.65      4.99 o 
   6   5   8       58.35       59.93      5.44 o 
   7   5   8       70.15       68.78      6.22 o 
 -14   6   8      122.39      155.70      8.77 o 
 -13   6   8       17.64       15.05      4.44 o 
 -12   6   8        0.01        6.37      4.63 o 
 -11   6   8      351.04      353.18     13.17 o 
 -10   6   8      297.88      302.29     13.53 o 
  -9   6   8      333.87      334.56     12.02 o 
  -8   6   8        5.83       17.52      4.90 o 
  -7   6   8        2.40        6.30      2.64 o 
  -6   6   8        8.56        5.27      2.42 o 
  -5   6   8        7.01        9.61      2.24 o 
  -4   6   8      187.32      183.77      5.61 o 
  -3   6   8       42.36       43.33      2.81 o 
  -2   6   8      147.62      142.49      4.81 o 
  -1   6   8       33.46       21.68      3.56 o 
   0   6   8       46.17       47.89      3.13 o 
   1   6   8      536.44      523.43     13.37 o 
   2   6   8      287.46      275.35     10.52 o 
   3   6   8       98.10      102.28      5.85 o 
   4   6   8        6.32        6.57      3.04 o 
   5   6   8       23.21       14.59      4.65 o 
   6   6   8       26.19       17.72      9.28 o 
   7   6   8        0.77       -0.85      5.53 o 
 -14   7   8        4.41       14.12      5.07 o 
 -13   7   8        3.55        4.63      4.08 o 
 -12   7   8        0.49       -3.53      3.98 o 
 -11   7   8       54.86       58.16      5.35 o 
 -10   7   8      400.24      386.08     13.86 o 
  -9   7   8       22.43       14.88      3.41 o 
  -8   7   8     1379.26     1355.01     38.17 o 
  -7   7   8      146.23      151.45      7.19 o 
  -6   7   8      118.03      111.60      5.93 o 
  -5   7   8      289.38      272.39     10.05 o 
  -4   7   8     1009.48     1019.29     37.90 o 
  -3   7   8      235.44      225.59      6.67 o 
  -2   7   8      761.19      773.34     18.17 o 
  -1   7   8      220.61      226.79      7.42 o 
   0   7   8       14.06       13.29      2.50 o 
   1   7   8       95.30       75.30      3.90 o 
   2   7   8      202.88      180.68      7.17 o 
   3   7   8        8.18        1.12      3.08 o 
   4   7   8      139.23      148.16      7.56 o 
   5   7   8      105.19      124.16      7.15 o 
   6   7   8        7.24       12.01      4.37 o 
 -13   8   8        0.51        4.63      9.03 o 
 -12   8   8        0.01        7.49      4.60 o 
 -11   8   8       14.43       11.00      3.88 o 
 -10   8   8        3.03       15.30      6.33 o 
  -9   8   8      140.92      139.82      7.28 o 
  -8   8   8      119.63      123.54      6.75 o 
  -7   8   8       24.58       29.36      3.92 o 
  -6   8   8       35.33       36.77      3.83 o 
  -5   8   8      150.49      150.65      8.22 o 
  -4   8   8      389.01      413.53     13.81 o 
  -3   8   8        2.97        1.51      1.67 o 
  -2   8   8      750.89      722.77     17.22 o 
  -1   8   8      547.43      544.15     13.59 o 
   0   8   8      217.62      199.89      8.10 o 
   1   8   8       53.73       45.53      3.32 o 
   2   8   8        0.08       -1.99      2.62 o 
   3   8   8        8.01        4.10      3.71 o 
   4   8   8       57.17       54.19      5.01 o 
   5   8   8        1.69        5.15      3.68 o 
   6   8   8        4.12       -2.36      7.37 o 
 -13   9   8       17.74       15.58      6.03 o 
 -12   9   8       85.41       98.53      7.25 o 
 -11   9   8        0.33        5.44      4.01 o 
 -10   9   8      210.64      199.09      9.51 o 
  -9   9   8        2.46        3.73      4.52 o 
  -8   9   8       84.33       90.98      6.04 o 
  -7   9   8       81.74       87.66      5.78 o 
  -6   9   8      147.66      154.62      8.53 o 
  -5   9   8       56.13       53.85      5.12 o 
  -4   9   8       95.32       94.73      5.68 o 
  -3   9   8      114.24      115.63      5.81 o 
  -2   9   8       73.16       70.85      4.00 o 
  -1   9   8       94.60       86.96      4.18 o 
   0   9   8      306.52      298.80     11.30 o 
   1   9   8       28.75       22.87      3.18 o 
   2   9   8        0.14        0.81      2.78 o 
   3   9   8        5.50        4.09      4.69 o 
   4   9   8        6.10        9.88      3.87 o 
   5   9   8       24.91       43.05      6.02 o 
 -12  10   8       15.34       20.79      5.78 o 
 -11  10   8        3.99       -0.13      4.59 o 
 -10  10   8      125.36      130.34      7.93 o 
  -9  10   8       57.39       47.25      7.09 o 
  -8  10   8       78.06       71.64      5.78 o 
  -7  10   8        0.22        0.47      3.04 o 
  -6  10   8      250.32      226.07      9.74 o 
  -5  10   8        5.81       15.14      4.12 o 
  -4  10   8       48.14       46.41      4.55 o 
  -3  10   8      106.60      106.98      7.43 o 
  -2  10   8       29.99       32.27      4.46 o 
  -1  10   8        3.60        4.54      2.84 o 
   0  10   8       34.32       33.04      3.93 o 
   1  10   8       24.27       21.85      3.26 o 
   2  10   8       42.30       43.68      4.19 o 
   3  10   8        3.26        1.42      3.43 o 
   4  10   8       27.29       24.70      5.33 o 
   5  10   8        0.39        7.90      5.17 o 
 -11  11   8       95.98       99.70      7.48 o 
 -10  11   8       50.60       47.37      5.68 o 
  -9  11   8       24.09       26.55      4.75 o 
  -8  11   8       42.39       45.09      5.07 o 
  -7  11   8       71.49       75.22      6.98 o 
  -6  11   8       97.63       82.53      6.11 o 
  -5  11   8       84.51       91.07      6.23 o 
  -4  11   8       89.57       98.12      6.25 o 
  -3  11   8       98.01       99.57      6.37 o 
  -2  11   8       95.63      109.09      7.78 o 
  -1  11   8       41.73       49.04      5.35 o 
   0  11   8        6.13       12.51      3.24 o 
   1  11   8        2.13        3.44      2.92 o 
   2  11   8        0.23       -3.17      4.01 o 
   3  11   8        5.67        6.09      4.99 o 
   4  11   8       11.30       12.76      5.24 o 
 -10  12   8       33.44       40.14      5.86 o 
  -9  12   8       10.50       -1.90      4.63 o 
  -8  12   8       25.67       21.34      4.53 o 
  -7  12   8        4.46        5.19      3.72 o 
  -6  12   8       14.48        3.24      4.02 o 
  -5  12   8       89.74       78.56      6.02 o 
  -4  12   8       30.78       29.31      4.41 o 
  -3  12   8       65.44       67.03      5.75 o 
  -2  12   8        5.08        4.15      4.46 o 
  -1  12   8        4.79        4.20      6.37 o 
   0  12   8        0.06        9.51      4.32 o 
   1  12   8       25.30       28.77      9.86 o 
   2  12   8        0.74       -4.29      4.29 o 
   3  12   8        6.79       -3.66      5.05 o 
  -9  13   8        3.89       28.59     13.53 o 
  -8  13   8        0.01        5.37      4.47 o 
  -7  13   8        8.23       -4.20      4.20 o 
  -6  13   8       10.13       14.27      4.55 o 
  -5  13   8       25.76       13.53      5.92 o 
  -4  13   8        9.55        5.11      4.66 o 
  -3  13   8        6.16        4.41      4.18 o 
  -2  13   8       11.42       12.65      4.29 o 
  -1  13   8        0.66        1.17      4.92 o 
   0  13   8       22.93       23.97      7.71 o 
   1  13   8        8.21       31.32     10.83 o 
  -7  14   8        9.67        6.18      4.69 o 
  -6  14   8        0.14        6.87      4.86 o 
  -5  14   8       14.97       16.70      5.07 o 
  -4  14   8       38.11       38.80      5.57 o 
  -3  14   8       13.43       20.84      5.36 o 
  -2  14   8       45.97       47.67      8.58 o 
  -1  14   8       69.89       87.64     13.53 o 
   0  14   8       24.36       33.25      8.45 o 
 -15   1   9        1.73        7.81      7.64 o 
 -14   1   9        0.00        3.61      4.77 o 
 -13   1   9       14.79       28.92      7.73 o 
 -12   1   9       60.16       69.30      5.97 o 
 -11   1   9      359.46      325.00     11.39 o 
 -10   1   9       59.43       52.14      3.71 o 
  -9   1   9       32.98       19.53      2.39 o 
  -8   1   9      122.71      126.13      4.57 o 
  -7   1   9       94.58      100.64      4.01 o 
  -6   1   9        0.95        0.26      1.44 o 
  -5   1   9        0.14       -1.13      1.32 o 
  -4   1   9       11.52       17.27      2.19 o 
  -3   1   9        0.92       -0.17      1.23 o 
  -2   1   9      685.03      699.30     15.62 o 
  -1   1   9        9.91       10.48      1.79 o 
   0   1   9      193.04      197.06      9.29 o 
   1   1   9       44.81       41.90      3.74 o 
   2   1   9        0.65        5.51      2.87 o 
   3   1   9      191.09      176.65      7.95 o 
   4   1   9        3.98        1.47      2.86 o 
   5   1   9       14.13        6.80      3.43 o 
   6   1   9       20.28       32.46      4.87 o 
   7   1   9       24.64       31.40      5.12 o 
 -15   2   9       27.28       42.86      7.28 o 
 -14   2   9       22.28       23.47      6.87 o 
 -13   2   9       42.43       46.81      5.84 o 
 -12   2   9        1.04       -3.35      3.35 o 
 -11   2   9        3.51        3.40      2.45 o 
 -10   2   9        4.79        0.75      2.47 o 
  -9   2   9        7.64        6.51      2.22 o 
  -8   2   9        1.58        1.18      1.68 o 
  -7   2   9      118.63      127.03      4.58 o 
  -6   2   9       53.16       53.79      2.70 o 
  -5   2   9       13.23       13.94      1.97 o 
  -4   2   9       64.30       58.97      3.08 o 
  -3   2   9        0.01        1.30      1.41 o 
  -2   2   9       12.55       16.34      2.51 o 
  -1   2   9       90.98       77.32      3.51 o 
   0   2   9       23.98       20.27      2.68 o 
   1   2   9        3.42        6.51      2.33 o 
   2   2   9       44.10       42.50      3.94 o 
   3   2   9       30.64       32.19      3.75 o 
   4   2   9       13.55       15.35      3.46 o 
   5   2   9        0.04        0.20      3.00 o 
   6   2   9       20.03       21.25      4.45 o 
   7   2   9        5.62        7.81      4.24 o 
 -15   3   9        7.49       22.50      7.00 o 
 -14   3   9       13.96       21.16      5.57 o 
 -13   3   9        5.63        9.28      5.38 o 
 -12   3   9        7.25        8.56      5.57 o 
 -11   3   9       13.08        6.43      3.29 o 
 -10   3   9      191.31      200.09      7.31 o 
  -9   3   9       10.63       21.02      3.18 o 
  -8   3   9       70.92       72.47      3.99 o 
  -7   3   9      289.61      303.14      8.28 o 
  -6   3   9       50.51       45.50      2.75 o 
  -5   3   9        2.03        1.81      1.35 o 
  -4   3   9      209.89      207.21      6.19 o 
  -3   3   9      233.65      248.01      6.52 o 
  -2   3   9       16.42       17.93      2.02 o 
  -1   3   9       39.50       38.41      2.86 o 
   0   3   9      142.26      138.63      5.82 o 
   1   3   9        4.56       -1.71      2.05 o 
   2   3   9      116.74      107.27      5.89 o 
   3   3   9       22.89       24.37      3.64 o 
   4   3   9        8.81        9.85      3.23 o 
   5   3   9       14.44        8.81      3.58 o 
   6   3   9       40.43       50.94      5.64 o 
 -15   4   9      171.88      212.96     12.68 o 
 -14   4   9        8.05       13.85      5.32 o 
 -13   4   9       11.07       19.57      5.69 o 
 -12   4   9       82.68       93.32      6.25 o 
 -11   4   9        0.03       -1.37      2.84 o 
 -10   4   9       46.62       40.38      4.33 o 
  -9   4   9       19.69       23.52      3.16 o 
  -8   4   9        1.12        0.42      2.55 o 
  -7   4   9       73.13       74.91      4.72 o 
  -6   4   9       61.97       67.16      3.15 o 
  -5   4   9      152.88      158.52      5.73 o 
  -4   4   9       96.73       84.55      3.30 o 
  -3   4   9     1918.29     1828.54     40.04 o 
  -2   4   9       56.16       58.32      3.43 o 
  -1   4   9       20.00       20.70      2.27 o 
   0   4   9       46.82       42.64      3.47 o 
   1   4   9       71.10       66.11      4.15 o 
   2   4   9      113.42      102.94      5.90 o 
   3   4   9        1.98        3.40      3.21 o 
   4   4   9        1.05       -1.39      3.01 o 
   5   4   9       30.26       37.75      5.80 o 
   6   4   9       24.26       27.13      9.01 o 
 -14   5   9       70.45       79.82      6.70 o 
 -13   5   9       36.83       45.01      5.88 o 
 -12   5   9       60.57       59.43      5.30 o 
 -11   5   9       72.43       69.97      5.51 o 
 -10   5   9       70.64       71.28      5.84 o 
  -9   5   9        0.17       -0.47      2.96 o 
  -8   5   9       37.93       26.90      3.50 o 
  -7   5   9       11.60       14.86      2.29 o 
  -6   5   9        0.31        1.45      2.19 o 
  -5   5   9       75.76       65.16      3.09 o 
  -4   5   9      395.27      386.16     10.94 o 
  -3   5   9      806.10      802.00     18.72 o 
  -2   5   9       28.06       27.82      2.22 o 
  -1   5   9       32.37       28.84      2.60 o 
   0   5   9      202.79      192.65      8.98 o 
   1   5   9       46.48       50.79      3.84 o 
   2   5   9       51.26       56.90      5.97 o 
   3   5   9       18.46       18.08      3.60 o 
   4   5   9        0.12        0.67      3.28 o 
   5   5   9        0.01       -3.45      3.45 o 
   6   5   9       11.01        6.08      4.14 o 
 -14   6   9       21.23       25.66      5.58 o 
 -13   6   9        8.86       32.81     12.95 o 
 -12   6   9       10.18        8.45      3.90 o 
 -11   6   9      124.29      120.90      7.10 o 
 -10   6   9       16.14       20.09      3.93 o 
  -9   6   9      329.98      322.17     11.88 o 
  -8   6   9       38.27       30.44      3.71 o 
  -7   6   9      158.69      167.91      8.62 o 
  -6   6   9      193.94      195.96      7.01 o 
  -5   6   9     1172.65     1140.95     31.88 o 
  -4   6   9      123.55      126.81      4.61 o 
  -3   6   9        0.73        0.78      1.61 o 
  -2   6   9        4.11        1.67      1.59 o 
  -1   6   9       91.81       98.62      5.77 o 
   0   6   9       11.35       17.85      2.47 o 
   1   6   9      132.22      148.02      6.45 o 
   2   6   9      114.86      104.27      6.15 o 
   3   6   9        4.86       10.33      3.93 o 
   4   6   9        0.15       -2.06      3.38 o 
   5   6   9       13.12        8.20      3.95 o 
   6   6   9      178.12      214.07     11.86 o 
 -13   7   9        3.05       -0.12      5.53 o 
 -12   7   9        4.48       13.05      4.12 o 
 -11   7   9       25.09       26.10      4.38 o 
 -10   7   9      478.18      467.29     16.13 o 
  -9   7   9       60.64       65.56      5.03 o 
  -8   7   9      856.69      842.10     25.26 o 
  -7   7   9      442.42      418.33     14.19 o 
  -6   7   9       88.03       82.45      5.38 o 
  -5   7   9     1060.26     1038.37     26.50 o 
  -4   7   9      116.23      110.72      5.03 o 
  -3   7   9       31.52       33.69      2.86 o 
  -2   7   9       15.80       15.88      2.27 o 
  -1   7   9      299.29      276.88      8.94 o 
   0   7   9      270.29      239.09      8.26 o 
   1   7   9       23.85       21.45      3.22 o 
   2   7   9       54.66       50.04      4.27 o 
   3   7   9        7.52        0.81      3.14 o 
   4   7   9        2.44        2.62      3.91 o 
   5   7   9        3.98        3.19      5.41 o 
 -13   8   9        1.65       -4.54      4.54 o 
 -12   8   9       13.98       20.87      6.38 o 
 -11   8   9        4.68       -0.78      4.52 o 
 -10   8   9        0.17        0.27      3.14 o 
  -9   8   9      256.41      218.08      9.61 o 
  -8   8   9       20.78       20.91      3.90 o 
  -7   8   9      181.95      177.77      8.33 o 
  -6   8   9       12.92       15.49      3.39 o 
  -5   8   9      477.28      498.74     16.32 o 
  -4   8   9        0.82        1.45      2.63 o 
  -3   8   9      633.48      623.38     16.94 o 
  -2   8   9       52.99       46.60      3.77 o 
  -1   8   9      172.28      176.40      7.51 o 
   0   8   9       43.59       43.85      3.45 o 
   1   8   9       25.04       15.92      3.50 o 
   2   8   9        4.88        6.37      3.05 o 
   3   8   9       48.22       45.55      5.97 o 
   4   8   9       18.44        9.66      6.39 o 
   5   8   9       20.65       18.95      7.98 o 
 -12   9   9       54.30       49.05      5.93 o 
 -11   9   9        5.30        5.72      5.69 o 
 -10   9   9       27.40       20.44      4.52 o 
  -9   9   9        0.21       -2.02      3.10 o 
  -8   9   9       19.00       17.17      4.10 o 
  -7   9   9       18.21       16.55      3.74 o 
  -6   9   9       56.51       51.26      4.78 o 
  -5   9   9        3.91        0.64      2.83 o 
  -4   9   9       15.06       14.20      3.50 o 
  -3   9   9        3.31        0.78      2.49 o 
  -2   9   9        1.56       -2.47      3.07 o 
  -1   9   9       54.10       45.61      3.63 o 
   0   9   9       80.70       77.16      4.36 o 
   1   9   9       46.31       40.11      3.97 o 
   2   9   9        0.74       12.97      5.80 o 
   3   9   9       77.68       82.99      6.16 o 
   4   9   9        0.01        8.91      4.23 o 
 -12  10   9       60.34       51.83      6.22 o 
 -11  10   9       22.47       15.96      4.83 o 
 -10  10   9        0.95        0.75      3.66 o 
  -9  10   9        9.45       10.08      4.09 o 
  -8  10   9       67.88       64.20      5.64 o 
  -7  10   9      360.18      350.05     13.14 o 
  -6  10   9       90.75       79.84      5.93 o 
  -5  10   9       66.21       64.46      5.24 o 
  -4  10   9        9.63        9.17      3.60 o 
  -3  10   9        8.75        1.61      4.24 o 
  -2  10   9        4.83       -1.72      4.33 o 
  -1  10   9       82.83       92.01      6.98 o 
   0  10   9       24.04       20.80      3.76 o 
   1  10   9        2.31       -0.47      3.14 o 
   2  10   9       13.97       16.89      3.81 o 
   3  10   9        6.80       -2.35      6.10 o 
 -11  11   9        6.81        4.66      4.43 o 
 -10  11   9       23.72       30.31      5.20 o 
  -9  11   9       23.16       22.89      4.88 o 
  -8  11   9        0.33        0.11      3.56 o 
  -7  11   9      284.92      304.80     14.06 o 
  -6  11   9      105.63       97.79      6.60 o 
  -5  11   9        3.97       -0.63      3.40 o 
  -4  11   9        2.07       13.04      4.57 o 
  -3  11   9        9.07       18.23      4.21 o 
  -2  11   9       54.36       49.37      6.06 o 
  -1  11   9        6.03       10.64      4.29 o 
   0  11   9        0.06        0.44      3.73 o 
   1  11   9        5.25       15.70      4.08 o 
   2  11   9        4.22        5.90      4.81 o 
 -10  12   9        1.71        9.00      4.73 o 
  -9  12   9        0.76        1.55      4.23 o 
  -8  12   9       25.60       19.22      4.78 o 
  -7  12   9        1.58        4.75      4.03 o 
  -6  12   9       42.25       50.17      5.83 o 
  -5  12   9        0.82        5.66      4.75 o 
  -4  12   9        0.09       -3.54      3.54 o 
  -3  12   9        2.18        2.08      5.69 o 
  -2  12   9       24.13       37.54      5.87 o 
  -1  12   9       37.71       47.88      7.76 o 
   0  12   9       51.47       49.23      5.62 o 
   1  12   9       28.43       33.64      9.28 o 
  -8  13   9       14.70       19.71      6.24 o 
  -7  13   9       21.62       13.08      8.48 o 
  -6  13   9        0.05        3.95      5.81 o 
  -5  13   9       30.51       33.60      5.15 o 
  -4  13   9       21.72       25.19      4.90 o 
  -3  13   9       12.71       15.95      5.69 o 
  -2  13   9        0.00       -0.71      4.62 o 
  -1  13   9        0.51        9.50      5.74 o 
   0  13   9       16.13       22.93      7.90 o 
  -5  14   9       16.55       29.28      5.70 o 
  -4  14   9        3.89        8.18      5.23 o 
  -3  14   9        0.01       -0.88      8.09 o 
 -15   0  10       58.09       57.23     14.31 o 
 -14   0  10       46.61       44.47     12.37 o 
 -13   0  10       25.21       18.26      6.04 o 
 -12   0  10      359.85      355.44     19.72 o 
 -11   0  10       34.59       42.82      6.32 o 
 -10   0  10       86.86       80.05      7.76 o 
  -9   0  10       61.74       59.00      9.67 o 
  -8   0  10      635.99      610.43     21.31 o 
  -7   0  10      103.94      105.34      5.95 o 
  -6   0  10        8.42        7.04      2.62 o 
  -5   0  10        0.86       -0.84      2.66 o 
  -4   0  10      140.74      153.92      6.53 o 
  -3   0  10      191.40      183.19      8.57 o 
  -2   0  10      549.95      563.86     25.02 o 
  -1   0  10        1.69        1.65      5.41 o 
   0   0  10       10.87       12.83      4.25 o 
   1   0  10      122.17      110.49      8.53 o 
   2   0  10        6.11        9.77      4.45 o 
   3   0  10      477.92      438.51     21.74 o 
   4   0  10       13.82       14.90      5.65 o 
   5   0  10      103.90      113.65     11.02 o 
   6   0  10       83.98       93.16     10.02 o 
 -15   1  10        0.54       -1.32      6.94 o 
 -14   1  10       80.25       78.15      7.85 o 
 -13   1  10       21.69       28.03      6.84 o 
 -12   1  10       90.53      103.94      6.51 o 
 -11   1  10       69.01       80.91      5.64 o 
 -10   1  10        9.65       11.01      3.08 o 
  -9   1  10        8.16        5.63      2.67 o 
  -8   1  10      262.11      246.64      7.97 o 
  -7   1  10       87.02       95.34      4.44 o 
  -6   1  10       19.14       22.43      2.28 o 
  -5   1  10       33.42       38.95      2.59 o 
  -4   1  10       47.65       45.06      2.57 o 
  -3   1  10      196.70      197.28      5.43 o 
  -2   1  10      294.85      286.28     12.81 o 
  -1   1  10        1.89       -0.41      2.23 o 
   0   1  10        1.83        4.31      2.48 o 
   1   1  10       14.94       14.66      2.92 o 
   2   1  10       24.13       25.78      3.70 o 
   3   1  10      202.00      199.35      9.03 o 
   4   1  10        0.73       -3.63      3.63 o 
   5   1  10        3.54        3.10      3.51 o 
   6   1  10        3.43        4.33      4.69 o 
 -15   2  10        1.63       -5.88      8.55 o 
 -14   2  10       43.35       50.53      7.14 o 
 -13   2  10       36.11       38.27      7.06 o 
 -12   2  10      229.49      242.81     12.08 o 
 -11   2  10      126.88      110.58      5.50 o 
 -10   2  10      258.05      234.34      8.19 o 
  -9   2  10      305.00      305.73     10.81 o 
  -8   2  10       32.83       44.52      4.42 o 
  -7   2  10      702.76      699.15     16.70 o 
  -6   2  10     1217.82     1242.49     27.90 o 
  -5   2  10      115.69      118.33      4.13 o 
  -4   2  10        1.98        4.78      1.63 o 
  -3   2  10      129.42      126.25      6.08 o 
  -2   2  10      328.91      322.88      9.80 o 
  -1   2  10       84.44       88.59      4.65 o 
   0   2  10      199.15      192.41      7.45 o 
   1   2  10      210.87      209.05     10.03 o 
   2   2  10       12.48        8.20      3.52 o 
   3   2  10       69.29       65.33      5.12 o 
   4   2  10       52.16       49.76      4.99 o 
   5   2  10       35.81       44.62      5.89 o 
 -15   3  10       39.09       39.10      8.97 o 
 -14   3  10       34.29       37.07      6.32 o 
 -13   3  10       87.77       87.05      9.01 o 
 -12   3  10        6.58       11.25      4.52 o 
 -11   3  10       18.28       19.31      3.71 o 
 -10   3  10       32.89       25.22      4.10 o 
  -9   3  10      127.45      122.07      5.53 o 
  -8   3  10      309.53      295.81      9.45 o 
  -7   3  10       40.16       42.31      3.35 o 
  -6   3  10       90.40       84.76      3.47 o 
  -5   3  10      423.33      426.13     10.14 o 
  -4   3  10      933.39      905.82     19.44 o 
  -3   3  10      154.09      141.92      5.54 o 
  -2   3  10       25.07       28.02      2.62 o 
  -1   3  10       57.28       50.90      4.66 o 
   0   3  10       20.88       21.95      3.46 o 
   1   3  10      758.60      721.01     22.08 o 
   2   3  10       38.82       41.24      4.30 o 
   3   3  10        2.32        3.12      3.28 o 
   4   3  10        0.19       -3.14      3.14 o 
   5   3  10        0.71       -3.01      4.57 o 
 -14   4  10       14.57       17.35      6.50 o 
 -13   4  10        3.05        0.73      3.62 o 
 -12   4  10       13.08       13.37      3.90 o 
 -11   4  10        1.94        2.82      3.47 o 
 -10   4  10      291.17      249.31     10.07 o 
  -9   4  10      566.97      572.08     15.89 o 
  -8   4  10      734.60      721.47     21.44 o 
  -7   4  10        3.98        4.66      2.33 o 
  -6   4  10       18.33       17.78      2.35 o 
  -5   4  10       41.59       43.36      2.65 o 
  -4   4  10     1011.62     1023.94     23.49 o 
  -3   4  10       24.86       18.23      2.52 o 
  -2   4  10        2.12        0.75      2.20 o 
  -1   4  10        0.06        1.37      3.31 o 
   0   4  10       84.50       83.40      4.80 o 
   1   4  10       39.44       27.13      3.68 o 
   2   4  10      232.01      180.23      8.32 o 
   3   4  10        7.93       10.91      3.42 o 
   4   4  10        1.00       -1.31      3.23 o 
   5   4  10       35.75       45.80      7.53 o 
 -14   5  10       11.21       19.17      5.84 o 
 -13   5  10        0.15        2.09      3.69 o 
 -12   5  10       15.62       19.23      8.18 o 
 -11   5  10        0.06       -3.46      3.46 o 
 -10   5  10        0.57        2.18      3.59 o 
  -9   5  10      132.33      111.80      6.38 o 
  -8   5  10      333.20      329.91     10.35 o 
  -7   5  10      293.50      297.91      8.66 o 
  -6   5  10        0.71        2.72      2.69 o 
  -5   5  10        1.60        5.61      2.18 o 
  -4   5  10      300.99      317.64      8.77 o 
  -3   5  10       72.13       76.08      3.61 o 
  -2   5  10       39.34       28.98      3.04 o 
  -1   5  10       16.78       15.72      3.01 o 
   0   5  10       29.34       31.19      3.40 o 
   1   5  10       72.23       62.79      5.85 o 
   2   5  10       22.64       21.67      3.75 o 
   3   5  10       20.93       20.17      3.83 o 
   4   5  10       14.35        9.17      3.92 o 
   5   5  10       74.49       91.50      6.82 o 
 -14   6  10        6.83       12.49      4.91 o 
 -13   6  10        1.54       -3.69      3.69 o 
 -12   6  10       14.94       15.03      4.31 o 
 -11   6  10        9.49        5.80      3.64 o 
 -10   6  10        1.54        0.19      3.52 o 
  -9   6  10        1.39        0.28      3.18 o 
  -8   6  10       44.95       34.95      4.11 o 
  -7   6  10       16.94       16.10      3.23 o 
  -6   6  10      464.77      481.79     14.38 o 
  -5   6  10        2.40        6.24      2.35 o 
  -4   6  10        7.19        7.75      2.19 o 
  -3   6  10      200.61      185.01      6.71 o 
  -2   6  10      195.28      182.52      6.83 o 
  -1   6  10       37.29       38.90      3.99 o 
   0   6  10      366.69      352.53     13.12 o 
   1   6  10       34.58       29.34      3.68 o 
   2   6  10        0.07        0.20      3.20 o 
   3   6  10        5.28       11.43      4.52 o 
   4   6  10        8.71       -0.22      4.30 o 
 -13   7  10        3.67        3.23      4.38 o 
 -12   7  10       55.58       55.44      5.74 o 
 -11   7  10       10.85       11.22      4.67 o 
 -10   7  10      188.70      192.22      9.07 o 
  -9   7  10       64.68       63.62      5.36 o 
  -8   7  10        9.35        9.37      4.58 o 
  -7   7  10      237.90      227.28     11.05 o 
  -6   7  10        0.67       -0.70      2.75 o 
  -5   7  10        8.60       11.52      4.12 o 
  -4   7  10        1.78        1.02      2.26 o 
  -3   7  10        0.45       -2.02      2.02 o 
  -2   7  10       41.58       42.31      3.57 o 
  -1   7  10        6.47        0.34      2.44 o 
   0   7  10       65.84       51.71      4.86 o 
   1   7  10        6.73        0.66      3.52 o 
   2   7  10       10.88       12.21      4.87 o 
   3   7  10       23.52       21.96      4.43 o 
   4   7  10        1.71        7.38      5.66 o 
 -13   8  10        3.26        7.32      5.68 o 
 -12   8  10        0.40       -3.93      3.93 o 
 -11   8  10       49.60       49.12      6.03 o 
 -10   8  10      694.98      686.92     22.22 o 
  -9   8  10        6.68        9.24      3.86 o 
  -8   8  10       20.54       20.17      4.13 o 
  -7   8  10       29.47       29.82      4.28 o 
  -6   8  10       61.63       65.86      5.13 o 
  -5   8  10      248.12      278.95     10.84 o 
  -4   8  10        6.49        6.39      2.61 o 
  -3   8  10      103.51       98.53      6.62 o 
  -2   8  10      197.48      192.76      7.39 o 
  -1   8  10       83.27       86.73      4.90 o 
   0   8  10       33.14       36.34      3.97 o 
   1   8  10      177.85      169.47      7.54 o 
   2   8  10       10.71       -0.74      4.69 o 
   3   8  10        0.68        3.89      5.36 o 
 -12   9  10        1.61        1.15      4.31 o 
 -11   9  10       53.88       56.20      5.88 o 
 -10   9  10      257.77      262.79     13.23 o 
  -9   9  10        4.67        5.08      3.75 o 
  -8   9  10      153.27      152.69      8.14 o 
  -7   9  10       24.00       29.33      4.35 o 
  -6   9  10        0.34        7.92      3.71 o 
  -5   9  10       32.52       32.94      4.41 o 
  -4   9  10      155.74      170.43      8.11 o 
  -3   9  10      228.82      217.77     10.71 o 
  -2   9  10       25.28       20.23      3.72 o 
  -1   9  10      111.50      124.47      6.49 o 
   0   9  10       20.46       25.87      4.12 o 
   1   9  10       25.60       16.61      4.12 o 
   2   9  10       39.36       39.19      4.99 o 
   3   9  10        0.29        2.70      3.93 o 
 -11  10  10        9.09        5.65      4.91 o 
 -10  10  10       33.43       30.57      5.23 o 
  -9  10  10       31.65       35.26      5.13 o 
  -8  10  10      286.49      293.25     13.89 o 
  -7  10  10       80.97       86.83      7.49 o 
  -6  10  10       10.71       13.90      3.71 o 
  -5  10  10        1.45        5.91      4.25 o 
  -4  10  10        6.90       11.37      4.82 o 
  -3  10  10        0.19       -4.37      4.37 o 
  -2  10  10      318.38      300.47     13.54 o 
  -1  10  10       97.59       73.03      6.45 o 
   0  10  10       14.76       20.45      4.76 o 
   1  10  10       27.19       22.68      4.67 o 
   2  10  10        6.39       14.88      4.72 o 
 -10  11  10      104.84      112.33      7.79 o 
  -9  11  10      267.32      316.68     14.45 o 
  -8  11  10      140.52      154.15      8.68 o 
  -7  11  10        2.84        8.33      4.33 o 
  -6  11  10        0.60        0.10      4.02 o 
  -5  11  10        3.08        0.55      3.68 o 
  -4  11  10       28.93       31.68      5.84 o 
  -3  11  10       11.56        1.00      4.58 o 
  -2  11  10      183.17      187.85     10.34 o 
  -1  11  10      143.50      146.96     10.94 o 
   0  11  10       16.87        3.79      4.77 o 
   1  11  10        0.34       -5.41      5.41 o 
  -9  12  10        0.78        2.44      5.36 o 
  -8  12  10       40.15       42.91      6.01 o 
  -7  12  10       18.38       26.72      5.16 o 
  -6  12  10       31.45       51.06      5.79 o 
  -5  12  10        2.84        9.72      4.26 o 
  -4  12  10        3.02       -3.39      4.77 o 
  -3  12  10       68.62       71.72      7.53 o 
  -2  12  10        0.67       -2.86      7.54 o 
  -1  12  10        0.69       -6.19      7.35 o 
   0  12  10        1.18       -6.54      6.54 o 
  -7  13  10       10.88        4.03      4.81 o 
  -6  13  10        6.94        6.89      4.71 o 
  -5  13  10       41.09       55.35      7.81 o 
  -4  13  10       34.50       32.86      6.53 o 
  -3  13  10        6.99       -0.29      7.40 o 
 -15   1  11       97.97       93.57     16.24 o 
 -14   1  11       17.21       26.22      6.29 o 
 -13   1  11       42.41       57.15      6.88 o 
 -12   1  11        1.21        3.91      3.60 o 
 -11   1  11        0.42       -2.15      3.56 o 
 -10   1  11       35.69       22.33      3.79 o 
  -9   1  11        9.97        2.79      2.65 o 
  -8   1  11       10.22        9.23      2.51 o 
  -7   1  11       24.99       32.71      2.66 o 
  -6   1  11       32.82       36.10      2.75 o 
  -5   1  11      246.64      249.18      6.96 o 
  -4   1  11     1246.42     1238.73     24.45 o 
  -3   1  11     1021.14     1029.30     26.45 o 
  -2   1  11      241.59      255.90     10.08 o 
  -1   1  11       30.97       29.16      3.16 o 
   0   1  11       13.20       14.23      3.27 o 
   1   1  11        7.79        4.85      2.80 o 
   2   1  11       84.15       83.64      5.84 o 
   3   1  11        5.85       -5.02      5.02 o 
   4   1  11        6.51        1.26      4.86 o 
 -14   2  11       17.33       13.18      5.90 o 
 -13   2  11       52.14       57.79      7.17 o 
 -12   2  11        7.30       11.35      5.56 o 
 -11   2  11       16.46       15.34      3.27 o 
 -10   2  11        5.12        4.51      2.99 o 
  -9   2  11        1.32       -2.97      3.11 o 
  -8   2  11        6.98        6.48      2.62 o 
  -7   2  11       84.72       77.64      4.05 o 
  -6   2  11        9.77        9.77      2.11 o 
  -5   2  11       75.94       76.29      3.65 o 
  -4   2  11       15.59       16.03      2.12 o 
  -3   2  11      504.26      508.43     14.52 o 
  -2   2  11       91.16       91.62      4.99 o 
  -1   2  11       44.34       43.78      4.11 o 
   0   2  11        0.38        2.82      3.35 o 
   1   2  11        4.21        5.73      3.31 o 
   2   2  11        9.38        3.09      3.52 o 
   3   2  11       17.98       20.84      4.20 o 
   4   2  11        9.59        9.19      4.14 o 
 -14   3  11        0.00        4.93      5.16 o 
 -13   3  11       27.63       35.42      7.16 o 
 -12   3  11        1.86        5.02      4.34 o 
 -11   3  11       22.32       23.33      3.96 o 
 -10   3  11        0.57        1.54      3.02 o 
  -9   3  11       22.81       28.81      3.48 o 
  -8   3  11       14.76       12.82      2.85 o 
  -7   3  11       26.13       25.19      3.43 o 
  -6   3  11       46.56       47.29      2.97 o 
  -5   3  11      601.58      628.08     14.28 o 
  -4   3  11        6.72       10.90      2.13 o 
  -3   3  11       10.93        4.97      2.02 o 
  -2   3  11      667.21      647.14     17.94 o 
  -1   3  11        3.96       -1.55      3.44 o 
   0   3  11        0.72        0.65      2.79 o 
   1   3  11        0.19        2.28      2.96 o 
   2   3  11       28.62       24.90      3.91 o 
   3   3  11       66.83       65.95      5.66 o 
   4   3  11        2.50        1.64      6.03 o 
 -14   4  11       24.46       15.53      5.87 o 
 -13   4  11       25.99       27.47      6.47 o 
 -12   4  11       35.82       45.19      7.01 o 
 -11   4  11       50.20       46.02      4.83 o 
 -10   4  11       61.40       40.92      6.54 o 
  -9   4  11       11.54        4.26      3.10 o 
  -8   4  11       10.04        9.70      2.62 o 
  -7   4  11        7.38        7.15      2.46 o 
  -6   4  11      112.14      107.08      4.68 o 
  -5   4  11      366.53      371.78      9.36 o 
  -4   4  11        0.26       -0.75      3.90 o 
  -3   4  11        1.21       -0.08      2.57 o 
  -2   4  11        0.56       -2.57      2.57 o 
  -1   4  11       49.28       51.17      4.97 o 
   0   4  11        0.23       -0.03      2.46 o 
   1   4  11       22.00       22.19      3.75 o 
   2   4  11       42.57       43.69      4.80 o 
   3   4  11       54.83       60.81      5.52 o 
   4   4  11        3.52        4.05      4.27 o 
 -14   5  11        1.71       -0.69      5.02 o 
 -13   5  11        7.13        0.27      4.22 o 
 -12   5  11       54.30       70.62      6.17 o 
 -11   5  11       66.07       64.29      5.60 o 
 -10   5  11        0.02        1.19      3.25 o 
  -9   5  11       15.42       13.64      3.74 o 
  -8   5  11      428.18      411.53     14.29 o 
  -7   5  11      137.04      140.86      5.58 o 
  -6   5  11        0.82        1.42      2.23 o 
  -5   5  11       51.71       50.08      4.58 o 
  -4   5  11        4.27        5.35      2.18 o 
  -3   5  11        0.22        0.11      3.03 o 
  -2   5  11       57.55       60.47      4.27 o 
  -1   5  11       51.00       44.84      3.81 o 
   0   5  11       32.41       39.77      3.99 o 
   1   5  11        0.40       -2.88      2.88 o 
   2   5  11        0.32       -3.09      3.09 o 
   3   5  11        0.41        3.28      4.02 o 
   4   5  11        3.81        0.38      8.93 o 
 -13   6  11        2.93       -0.89      4.24 o 
 -12   6  11       38.55       34.06      5.55 o 
 -11   6  11       76.80       65.86      5.74 o 
 -10   6  11        6.13        7.98      3.79 o 
  -9   6  11        3.65        6.69      3.58 o 
  -8   6  11        0.24       -2.71      2.71 o 
  -7   6  11       20.71       12.76      4.14 o 
  -6   6  11      125.40      108.36      5.88 o 
  -5   6  11        0.02       -2.10      2.10 o 
  -4   6  11       24.55       30.80      3.95 o 
  -3   6  11      129.14      122.75      5.52 o 
  -2   6  11       64.30       66.34      4.41 o 
  -1   6  11        1.72        4.31      3.06 o 
   0   6  11        0.17        4.77      2.95 o 
   1   6  11        1.72        2.33      3.40 o 
   2   6  11       26.88       30.79      4.59 o 
   3   6  11        0.03        3.27      3.92 o 
 -13   7  11       13.05       22.87      5.51 o 
 -12   7  11       81.46       81.80      7.72 o 
 -11   7  11       10.80       11.27      4.12 o 
 -10   7  11        0.96       -3.08      3.08 o 
  -9   7  11        4.55        3.87      3.63 o 
  -8   7  11       14.15       16.06      4.51 o 
  -7   7  11        2.61        5.01      3.23 o 
  -6   7  11       15.81       14.86      3.79 o 
  -5   7  11        0.46       -2.52      2.70 o 
  -4   7  11       25.41       23.91      3.93 o 
  -3   7  11       62.22       54.35      5.13 o 
  -2   7  11       48.71       51.00      4.57 o 
  -1   7  11        0.49        3.89      2.92 o 
   0   7  11        4.76        4.34      6.16 o 
   1   7  11        0.85       -2.93      2.93 o 
   2   7  11       11.42       11.14      4.05 o 
   3   7  11        1.19        2.26      5.10 o 
 -12   8  11        0.52        6.22      4.35 o 
 -11   8  11        2.19        6.71      4.18 o 
 -10   8  11        6.54        7.69      4.00 o 
  -9   8  11       98.60       94.84      6.61 o 
  -8   8  11        0.17        2.34      3.80 o 
  -7   8  11       21.48       17.73      3.96 o 
  -6   8  11        7.21        8.01      3.41 o 
  -5   8  11        0.86       -2.58      3.35 o 
  -4   8  11       27.40       33.21      5.06 o 
  -3   8  11       34.60       37.69      4.74 o 
  -2   8  11        4.03        1.57      4.62 o 
  -1   8  11       29.24       25.70      3.78 o 
   0   8  11        8.49        7.32      3.61 o 
   1   8  11        2.23       -0.15      3.25 o 
   2   8  11        4.39        8.94      4.37 o 
 -11   9  11        0.00        0.49      4.22 o 
 -10   9  11       43.06       42.35      5.75 o 
  -9   9  11        0.44       -2.07      5.48 o 
  -8   9  11       78.67       84.14      7.66 o 
  -7   9  11      122.88      121.68      7.28 o 
  -6   9  11      115.23      113.35      6.99 o 
  -5   9  11        7.11        2.68      4.65 o 
  -4   9  11        2.10       -4.50      4.50 o 
  -3   9  11        6.19        2.73      7.47 o 
  -2   9  11        2.80       -3.81      3.81 o 
  -1   9  11       14.62        5.48      4.33 o 
   0   9  11       14.55        7.62      4.24 o 
   1   9  11       20.09       22.95      5.27 o 
 -11  10  11       98.60      107.02      7.97 o 
 -10  10  11        0.00        0.55      4.34 o 
  -9  10  11       46.08       44.69      6.14 o 
  -8  10  11        3.04        0.65      5.36 o 
  -7  10  11        6.97        2.20      3.65 o 
  -6  10  11        5.83        6.33      4.00 o 
  -5  10  11        3.66        4.68      4.52 o 
  -4  10  11        2.80        1.57      4.71 o 
  -3  10  11        7.28        9.24      6.37 o 
  -2  10  11       10.41        3.12     12.18 o 
  -1  10  11       29.74       23.66      5.97 o 
   0  10  11       68.06       69.39      7.03 o 
  -9  11  11       84.67       86.69      7.28 o 
  -8  11  11       24.20       17.63      4.98 o 
  -7  11  11        0.08        4.51      4.29 o 
  -6  11  11        5.08        2.80      4.16 o 
  -5  11  11        9.93        6.46      5.12 o 
  -4  11  11       58.96       53.35      6.95 o 
  -3  11  11       14.79        7.80      5.42 o 
  -2  11  11       28.65       28.07      6.78 o 
  -1  11  11        1.38       -0.77      7.35 o 
  -7  12  11      129.73      142.66      8.85 o 
  -6  12  11       46.82       47.47     10.82 o 
  -5  12  11       17.20       24.79      6.28 o 
  -4  12  11        3.60        3.04      6.39 o 
  -3  12  11        0.97       -5.89      5.89 o 
 -14   0  12       72.02      135.34     18.17 o 
 -13   0  12        5.18       -0.41      5.85 o 
 -12   0  12       70.27       59.25      7.98 o 
 -11   0  12        0.00        5.36      6.38 o 
 -10   0  12      722.34      634.60     28.49 o 
  -9   0  12        0.00       -0.35      4.83 o 
  -8   0  12      160.34      156.75     10.50 o 
  -7   0  12        4.57        0.25      3.50 o 
  -6   0  12      342.45      354.70     16.93 o 
  -5   0  12      858.93      862.89     25.32 o 
  -4   0  12      804.02      827.78     28.49 o 
  -3   0  12      141.20      127.75      7.85 o 
  -2   0  12      139.32      136.29      9.57 o 
  -1   0  12      273.31      285.36     21.65 o 
   0   0  12       12.84        6.80      4.43 o 
   1   0  12      545.90      537.19     29.00 o 
   2   0  12       35.76       28.72      6.21 o 
   3   0  12       35.49       26.59      7.22 o 
 -14   1  12       37.08       39.13      6.93 o 
 -13   1  12        4.47        2.28      5.17 o 
 -12   1  12        0.22       -1.89      3.79 o 
 -11   1  12        0.36       -3.35      3.35 o 
 -10   1  12       15.28       10.62      3.96 o 
  -9   1  12      202.72      202.47      7.87 o 
  -8   1  12        0.92        4.39      3.13 o 
  -7   1  12        0.63        1.35      2.11 o 
  -6   1  12        2.92        2.34      2.04 o 
  -5   1  12        9.96       10.54      2.24 o 
  -4   1  12       39.47       30.45      3.70 o 
  -3   1  12       21.95       19.96      2.81 o 
  -2   1  12        6.69        5.56      2.55 o 
  -1   1  12       12.61       10.19      3.20 o 
   0   1  12        1.61       -2.55      2.55 o 
   1   1  12       11.82        9.41      3.75 o 
   2   1  12        4.00        7.58      3.64 o 
   3   1  12        8.00        4.69      3.99 o 
 -14   2  12       71.18       75.73      8.23 o 
 -13   2  12       58.88       82.57     10.53 o 
 -12   2  12      124.07      148.42      9.99 o 
 -11   2  12      168.97      179.55     10.49 o 
 -10   2  12      195.82      186.37      7.69 o 
  -9   2  12        7.02        4.28      3.48 o 
  -8   2  12      867.68      839.03     22.35 o 
  -7   2  12      142.90      136.96      5.56 o 
  -6   2  12       64.82       67.06      3.49 o 
  -5   2  12        4.37        8.24      2.32 o 
  -4   2  12       68.05       62.59      3.97 o 
  -3   2  12      456.43      468.74     14.06 o 
  -2   2  12      194.27      196.24      7.79 o 
  -1   2  12       53.99       52.71      5.90 o 
   0   2  12        2.20        3.84      3.01 o 
   1   2  12       10.61        4.92      5.02 o 
   2   2  12       17.52       11.07      5.32 o 
   3   2  12      106.72       88.44      7.62 o 
 -14   3  12        4.45        4.67      6.66 o 
 -13   3  12       45.65       26.68     11.21 o 
 -12   3  12      288.32      283.81     13.82 o 
 -11   3  12       22.63       26.28      4.35 o 
 -10   3  12        4.30        3.28      3.37 o 
  -9   3  12      192.10      193.75      7.67 o 
  -8   3  12      107.79      104.08      5.01 o 
  -7   3  12      290.76      282.13      9.44 o 
  -6   3  12      144.13      156.08      7.26 o 
  -5   3  12      116.30      113.87      5.23 o 
  -4   3  12        7.08        7.75      4.58 o 
  -3   3  12        8.65       12.30      2.84 o 
  -2   3  12      486.34      509.74     15.23 o 
  -1   3  12       50.72       61.65      4.60 o 
   0   3  12      128.05      142.26      8.92 o 
   1   3  12       29.46       35.16      5.97 o 
   2   3  12        7.46        5.62      4.24 o 
   3   3  12       40.80       46.64      5.51 o 
 -14   4  12       26.36       21.36      6.12 o 
 -13   4  12        2.99       -3.89      5.60 o 
 -12   4  12       55.36       65.01      6.92 o 
 -11   4  12       10.86        5.85      5.09 o 
 -10   4  12        0.58       -2.55      3.27 o 
  -9   4  12        1.29        6.54      4.26 o 
  -8   4  12        1.42        1.46      4.24 o 
  -7   4  12       23.76       24.10      3.71 o 
  -6   4  12       32.54       32.80      3.18 o 
  -5   4  12        3.94       -1.48      3.18 o 
  -4   4  12        4.14        6.72      2.86 o 
  -3   4  12        3.74        2.10      2.58 o 
  -2   4  12       47.06       41.55      3.97 o 
  -1   4  12       19.61       22.58      3.81 o 
   0   4  12      163.38      150.90      7.88 o 
   1   4  12       39.92       37.26      4.78 o 
   2   4  12        2.49        1.31      4.00 o 
 -13   5  12       36.30       44.34      6.40 o 
 -12   5  12      108.76      115.74      8.85 o 
 -11   5  12       19.54       21.72      4.47 o 
 -10   5  12       60.32       66.05      5.60 o 
  -9   5  12       63.28       56.75      5.16 o 
  -8   5  12       25.31       40.51      4.70 o 
  -7   5  12      108.00      101.16      4.95 o 
  -6   5  12      169.12      169.22      6.84 o 
  -5   5  12        1.21        3.48      4.30 o 
  -4   5  12       18.03       15.33      5.50 o 
  -3   5  12        8.90       10.01      3.95 o 
  -2   5  12        0.13       -2.58      2.58 o 
  -1   5  12       40.49       41.39      4.22 o 
   0   5  12        9.81       14.67      3.59 o 
   1   5  12       22.12       20.25      4.74 o 
   2   5  12       26.77       35.37      4.84 o 
 -13   6  12       21.69       31.17      5.34 o 
 -12   6  12       14.47       17.64      5.01 o 
 -11   6  12        0.60       -1.17      3.82 o 
 -10   6  12        1.11        4.12      3.80 o 
  -9   6  12        5.12        5.52      5.92 o 
  -8   6  12        0.66        4.40      3.41 o 
  -7   6  12       55.59       66.22      5.37 o 
  -6   6  12       34.54       34.18      3.52 o 
  -5   6  12       85.23       90.95      5.65 o 
  -4   6  12       28.66       29.25      4.08 o 
  -3   6  12       28.85       28.26      5.16 o 
  -2   6  12       92.04       80.40      5.30 o 
  -1   6  12        0.48        6.66      3.17 o 
   0   6  12       47.02       57.67      4.85 o 
   1   6  12        0.54        9.41      5.16 o 
   2   6  12        8.86       10.99      4.51 o 
 -12   7  12        3.27       -3.20      4.13 o 
 -11   7  12        3.46        0.64      5.25 o 
 -10   7  12       27.45       26.73      4.84 o 
  -9   7  12        7.76        5.12      3.98 o 
  -8   7  12        1.51        0.21      3.46 o 
  -7   7  12      108.45      114.72      7.04 o 
  -6   7  12       53.01       52.51      6.02 o 
  -5   7  12        8.88       14.94      4.52 o 
  -4   7  12       33.16       39.31      4.38 o 
  -3   7  12       93.59       84.29     12.37 o 
  -2   7  12        0.00        1.33      3.86 o 
  -1   7  12        4.42       10.95      4.52 o 
   0   7  12        2.26       -3.70      3.70 o 
   1   7  12       25.47       33.82      5.00 o 
 -12   8  12       25.72       25.17      5.36 o 
 -11   8  12        3.37        3.25      4.47 o 
 -10   8  12       12.74        8.39      4.51 o 
  -9   8  12        8.41       15.66      4.91 o 
  -8   8  12       49.99       47.07      5.51 o 
  -7   8  12       11.61       12.49      4.19 o 
  -6   8  12       23.71       20.65      5.43 o 
  -5   8  12       25.17       21.83      4.97 o 
  -4   8  12        0.56        5.63      3.98 o 
  -3   8  12       30.41       29.08      5.64 o 
  -2   8  12      166.90      142.74      9.48 o 
  -1   8  12       19.00       28.72      5.11 o 
   0   8  12        7.00        4.66      3.83 o 
 -11   9  12        4.67       -1.77      5.69 o 
 -10   9  12       30.34       53.77      8.16 o 
  -9   9  12       67.46       81.89      6.93 o 
  -8   9  12        9.45       21.51      4.83 o 
  -7   9  12        1.93        0.33      4.16 o 
  -6   9  12       10.43        7.40      4.85 o 
  -5   9  12       15.49        7.85      5.05 o 
  -4   9  12       29.56       31.84      5.38 o 
  -3   9  12       55.99       77.85      8.81 o 
  -2   9  12       65.84       55.14      8.17 o 
  -1   9  12      146.91      159.79     10.31 o 
   0   9  12       47.79       30.93      9.30 o 
  -9  10  12       73.20       81.55      7.18 o 
  -8  10  12       52.42       65.80      6.46 o 
  -7  10  12        0.80       -0.81      4.89 o 
  -6  10  12        2.09       -4.32      4.32 o 
  -5  10  12       48.60       75.91     10.60 o 
  -4  10  12        0.09        4.30      8.31 o 
  -3  10  12        0.41       -4.64      5.01 o 
  -2  10  12       58.55       55.02      7.44 o 
  -7  11  12        6.83       10.15      5.65 o 
  -6  11  12        0.04       -4.64      6.38 o 
  -5  11  12        6.41        3.12      5.50 o 
  -4  11  12        0.01        4.94      5.84 o 
 -14   1  13        5.75        2.84      8.70 o 
 -13   1  13        3.51       -3.65      4.83 o 
 -12   1  13        3.68       -0.45      4.62 o 
 -11   1  13        1.09       -3.42      3.42 o 
 -10   1  13       26.23       22.55      5.30 o 
  -9   1  13       87.88       93.18      5.45 o 
  -8   1  13        0.03        0.43      3.29 o 
  -7   1  13       72.49       77.13      6.60 o 
  -6   1  13        8.08        6.60      4.30 o 
  -5   1  13      215.99      222.47      7.70 o 
  -4   1  13       18.45       13.98      3.08 o 
  -3   1  13       55.63       56.67      4.52 o 
  -2   1  13       46.29       44.74      4.66 o 
  -1   1  13       45.12       36.93      4.48 o 
   0   1  13       35.89       40.21      4.72 o 
   1   1  13        2.24       -0.47      3.79 o 
 -13   2  13       13.71       16.43      6.14 o 
 -12   2  13        8.99        9.91      6.35 o 
 -11   2  13        4.76        1.79      5.02 o 
 -10   2  13        0.60        3.37      5.08 o 
  -9   2  13      198.13      179.92      7.65 o 
  -8   2  13       14.69       18.56      3.54 o 
  -7   2  13       10.00        9.55      2.84 o 
  -6   2  13        0.31        4.71      2.87 o 
  -5   2  13       31.43       28.80      3.32 o 
  -4   2  13      235.00      229.24      8.74 o 
  -3   2  13       62.95       61.86      5.42 o 
  -2   2  13        0.54        3.14      2.79 o 
  -1   2  13       58.11       59.68      5.13 o 
   0   2  13       31.16       27.45      4.44 o 
   1   2  13        7.98       20.01      5.67 o 
 -13   3  13        1.25        2.37      7.39 o 
 -12   3  13        1.17       -3.17     10.01 o 
 -11   3  13        0.04        8.01      7.54 o 
 -10   3  13       17.35       10.49      4.83 o 
  -9   3  13       28.08       28.02      4.44 o 
  -8   3  13        1.07       -0.28      3.20 o 
  -7   3  13       42.18       44.40      3.76 o 
  -6   3  13        4.64        7.03      3.32 o 
  -5   3  13        3.27        1.79      3.06 o 
  -4   3  13      290.86      270.36     11.20 o 
  -3   3  13      187.98      182.27      7.81 o 
  -2   3  13       32.99       44.52      4.33 o 
  -1   3  13       33.15       29.78      4.20 o 
   0   3  13       15.30       17.94      5.39 o 
   1   3  13        0.67       -3.48      3.48 o 
 -13   4  13       25.66       29.83      6.67 o 
 -12   4  13        4.67       -5.36      5.60 o 
 -11   4  13        0.14       -5.24      5.24 o 
 -10   4  13        8.86       10.94      4.13 o 
  -9   4  13      117.50      120.75      7.27 o 
  -8   4  13        4.30        1.83      2.92 o 
  -7   4  13       77.59       74.60      5.40 o 
  -6   4  13       11.02       12.60      5.43 o 
  -5   4  13       43.44       37.40      6.27 o 
  -4   4  13      565.49      574.36     19.08 o 
  -3   4  13        0.12        0.89      2.97 o 
  -2   4  13       26.78       25.56      5.80 o 
  -1   4  13       18.47       15.64      4.29 o 
   0   4  13       13.96       14.84      4.13 o 
   1   4  13        2.91       -3.51      3.51 o 
 -13   5  13       33.95       19.21      7.52 o 
 -12   5  13       18.61       21.50      5.92 o 
 -11   5  13       22.45       23.32      5.26 o 
 -10   5  13       11.36       12.70      4.59 o 
  -9   5  13       14.71       25.50      4.68 o 
  -8   5  13       21.08       12.05      3.91 o 
  -7   5  13       53.49       56.12      6.08 o 
  -6   5  13        9.43       14.90      3.76 o 
  -5   5  13       89.10      103.01     17.79 o 
  -4   5  13        5.08        2.20      3.91 o 
  -3   5  13       40.41       46.19      5.25 o 
  -2   5  13      347.79      346.01     13.38 o 
  -1   5  13        0.68       -1.92      3.40 o 
   0   5  13       27.99       35.76      6.14 o 
 -12   6  13      100.54      114.60      8.01 o 
 -11   6  13       25.78       28.15      5.18 o 
 -10   6  13       23.85       34.52      5.71 o 
  -9   6  13        0.34        0.17      3.85 o 
  -8   6  13       43.54       41.32      5.03 o 
  -7   6  13       65.75       74.98      7.41 o 
  -6   6  13        1.99        6.41      4.90 o 
  -5   6  13        5.59        7.73      4.10 o 
  -4   6  13        7.65        1.99      4.64 o 
  -3   6  13       50.97       31.02      5.86 o 
  -2   6  13      103.82      107.40      7.46 o 
  -1   6  13      149.17      172.22      9.16 o 
   0   6  13       17.95       22.58      4.80 o 
 -11   7  13        1.04       -2.25      4.36 o 
 -10   7  13        0.11       -0.70      4.38 o 
  -9   7  13       11.68       12.71      4.29 o 
  -8   7  13      118.21      120.33      7.52 o 
  -7   7  13        0.04       -1.12      6.75 o 
  -6   7  13        2.13        0.39      4.92 o 
  -5   7  13        1.95       -1.80      4.62 o 
  -4   7  13        4.43        9.31      4.82 o 
  -3   7  13        3.15       -0.91      4.81 o 
  -2   7  13       10.30        9.88      4.36 o 
  -1   7  13        1.29        6.80      6.70 o 
 -10   8  13        3.76        6.06      4.55 o 
  -9   8  13       30.64       27.32      5.19 o 
  -8   8  13        8.47        6.01      5.28 o 
  -7   8  13       22.11       14.55      5.49 o 
  -6   8  13        4.17        9.75      5.43 o 
  -5   8  13        0.74       13.15      8.89 o 
  -4   8  13       32.11       21.58      6.41 o 
  -3   8  13       26.88       22.44      6.05 o 
  -2   8  13        4.29        0.48      4.97 o 
  -9   9  13       62.83       67.90      6.87 o 
  -8   9  13        6.44       -3.70      4.97 o 
  -7   9  13        6.43       10.32      5.69 o 
  -6   9  13        4.12        1.92      9.39 o 
  -5   9  13        2.25       18.95     10.05 o 
  -4   9  13       26.28       32.77     18.56 o 
  -3   9  13        1.37        5.76      5.96 o 
  -7  10  13       21.91       23.17      6.48 o 
  -6  10  13        4.32        6.53      5.97 o 
  -5  10  13        8.75       16.63     10.05 o 
 -13   0  14       10.45       19.33     11.21 o 
 -12   0  14       44.85       56.14     14.11 o 
 -11   0  14       84.82       79.12      9.13 o 
 -10   0  14       67.59       82.46      8.97 o 
  -9   0  14       28.87       42.45      7.21 o 
  -8   0  14      267.30      279.56     22.81 o 
  -7   0  14       37.09       33.15      5.34 o 
  -6   0  14       37.88       34.39      5.42 o 
  -5   0  14       61.32       52.74      6.02 o 
  -4   0  14        0.69        3.55      4.36 o 
  -3   0  14        7.57        5.60     15.27 o 
  -2   0  14        0.00        0.87      6.77 o 
  -1   0  14       76.07       65.14      8.36 o 
   0   0  14        3.58       -1.16     10.05 o 
 -13   1  14        1.37       -2.32      5.03 o 
 -12   1  14        7.03       10.58      5.50 o 
 -11   1  14        0.19       -0.05      3.85 o 
 -10   1  14        1.77       -2.76      3.64 o 
  -9   1  14        0.00        9.79      4.70 o 
  -8   1  14        2.10       -0.64      3.17 o 
  -7   1  14        0.56       -2.14      5.15 o 
  -6   1  14       12.54       10.02      3.19 o 
  -5   1  14        0.90       -2.29      2.88 o 
  -4   1  14        0.39        1.17      4.35 o 
  -3   1  14        1.28        3.15      3.36 o 
  -2   1  14       47.79       48.79      5.04 o 
  -1   1  14       40.58       35.21      4.83 o 
   0   1  14       28.11       34.34      5.08 o 
 -13   2  14        3.07       20.11      6.53 o 
 -12   2  14       10.21        3.66      5.61 o 
 -11   2  14        5.30       13.28      5.58 o 
 -10   2  14       27.14       16.73      4.47 o 
  -9   2  14       60.47       51.86      5.22 o 
  -8   2  14       22.56       29.15      4.11 o 
  -7   2  14      114.58      118.29      6.93 o 
  -6   2  14       51.97       53.48      4.93 o 
  -5   2  14        4.27        6.79      3.02 o 
  -4   2  14        6.69        2.70      3.06 o 
  -3   2  14       36.29       24.24      4.65 o 
  -2   2  14       27.95       13.67      4.14 o 
  -1   2  14        5.79       -0.81      4.74 o 
   0   2  14       10.05        8.61      4.30 o 
 -12   3  14       73.13       74.88      8.33 o 
 -11   3  14       14.60       11.61      5.78 o 
 -10   3  14      193.01      187.26     22.81 o 
  -9   3  14       96.49      106.14      5.83 o 
  -8   3  14        1.31        2.27      3.93 o 
  -7   3  14       13.68       25.16      5.10 o 
  -6   3  14       11.52        9.14      5.29 o 
  -5   3  14       89.97      100.55      6.91 o 
  -4   3  14       39.94       37.25      4.31 o 
  -3   3  14       38.34       36.46      4.31 o 
  -2   3  14        3.00        6.39      4.58 o 
  -1   3  14        0.69        3.85      4.51 o 
 -12   4  14        4.87       11.84      7.09 o 
 -11   4  14       58.52       73.80      9.74 o 
 -10   4  14       95.69       91.84      9.91 o 
  -9   4  14        3.83       10.66      5.00 o 
  -8   4  14       65.95       72.34      5.62 o 
  -7   4  14      111.36      118.58      7.09 o 
  -6   4  14        1.13        5.87      5.76 o 
  -5   4  14       16.72       39.59      6.37 o 
  -4   4  14       46.87       51.85      5.67 o 
  -3   4  14       14.28       12.80      4.02 o 
  -2   4  14        0.02        0.63      3.46 o 
  -1   4  14       16.25       22.40      4.80 o 
 -11   5  14       53.06       48.72      6.13 o 
 -10   5  14        1.48        0.56      4.27 o 
  -9   5  14        0.00       11.24      5.35 o 
  -8   5  14        0.16        8.47      5.41 o 
  -7   5  14       44.66       29.06      6.04 o 
  -6   5  14       32.64       32.78      5.31 o 
  -5   5  14        6.06        3.05      5.00 o 
  -4   5  14        0.36       -1.41      3.92 o 
  -3   5  14       35.71       35.38      5.42 o 
  -2   5  14      292.80      318.01     13.95 o 
 -11   6  14        1.21       -0.68      4.39 o 
 -10   6  14        7.70       19.51      9.44 o 
  -9   6  14       59.42       74.12      7.81 o 
  -8   6  14      249.68      272.21     14.68 o 
  -7   6  14        0.09        1.57      6.22 o 
  -6   6  14       14.32       12.55      8.89 o 
  -5   6  14       28.87       11.71      5.45 o 
  -4   6  14        0.89        3.60      8.99 o 
  -3   6  14       80.90       79.17      6.95 o 
  -2   6  14       29.46       23.58      5.32 o 
 -10   7  14       15.56       17.44      4.97 o 
  -9   7  14        8.47       26.12      6.42 o 
  -8   7  14       32.66       38.12      6.95 o 
  -7   7  14       52.36       43.25     10.05 o 
  -6   7  14       46.87       60.59      8.26 o 
  -5   7  14        2.32       -2.56      5.28 o 
  -4   7  14       61.08       66.64      8.08 o 
  -3   7  14      154.99      184.13     11.97 o 
  -8   8  14        0.63       10.60      5.47 o 
  -7   8  14        1.00        2.66      5.99 o 
  -6   8  14        7.60       12.29      7.60 o 
  -5   8  14       35.46       45.18      7.98 o 
 -11   1  15        4.22       16.44      5.02 o 
 -10   1  15        3.30       17.71      8.12 o 
  -9   1  15      139.17      137.58      9.87 o 
  -8   1  15       21.08       11.59      7.09 o 
  -7   1  15       17.63       22.79      4.71 o 
  -6   1  15       25.46       35.53      4.88 o 
  -5   1  15        0.28        6.72      5.17 o 
  -4   1  15       10.69       15.86      4.09 o 
  -3   1  15       21.66       26.26      5.28 o 
 -11   2  15       60.19       78.63      8.16 o 
 -10   2  15       44.17       35.59      5.65 o 
  -9   2  15        7.94       -0.39      5.94 o 
  -8   2  15       33.44       23.41      6.64 o 
  -7   2  15      109.59      117.13      6.85 o 
  -6   2  15       20.73       20.74      4.41 o 
  -5   2  15        4.27        6.84      4.45 o 
  -4   2  15       12.43       10.43      3.82 o 
  -3   2  15       13.94       15.51      5.47 o 
 -11   3  15        0.04       -4.41      4.88 o 
 -10   3  15        7.26       -2.71      6.93 o 
  -9   3  15       36.78       41.30      6.94 o 
  -8   3  15        0.47        0.20      6.27 o 
  -7   3  15       19.69       24.39      5.43 o 
  -6   3  15       13.11       14.64      5.86 o 
  -5   3  15       14.52       15.03      5.64 o 
  -4   3  15       11.34        9.29      4.76 o 
  -3   3  15       20.86       26.94      4.62 o 
 -10   4  15       10.46        8.69      6.94 o 
  -9   4  15       14.65       10.29      5.80 o 
  -8   4  15        1.28       12.21      7.15 o 
  -7   4  15      136.77      131.70      9.29 o 
  -6   4  15        5.67        9.60      4.66 o 
  -5   4  15        2.39        3.53      4.46 o 
  -4   4  15       30.06       33.20      7.59 o 
  -9   5  15      172.81      195.57     12.01 o 
  -8   5  15        0.20       -2.29     20.49 o 
  -7   5  15        1.72       -0.91      5.56 o 
  -6   5  15       22.48       18.41      6.51 o 
  -5   5  15        1.22        9.02      4.83 o 
  -4   5  15        0.53        4.00      4.77 o 
  -8   6  15        3.36       29.39     11.99 o 
  -7   6  15        0.75        6.57     10.05 o 
  -6   6  15        2.14        0.00      8.89 o 
  -9   0  16       15.36       21.74      8.89 o 
  -8   0  16       91.63      104.62     12.27 o 
  -7   0  16      349.79      390.61     24.36 o 
  -6   0  16        2.10       16.24     12.37 o 
  -8   1  16       16.65       31.23      6.13 o 
  -7   1  16        2.06        3.48      5.36 o 
  -6   1  16       13.00       16.32      4.77 o 
  -7   2  16       36.21       39.29     13.53 o 
                                                 
